# Supplementary material for: Indispensable role of Galectin-3 in promoting quiescence of hematopoietic stem cells
Source: Nat Commun. 2021 Apr 9;12:2118. doi: 10.1038/s41467-021-22346-2 (PMC8035175; doi:10.1038/s41467-021-22346-2)
Supplement: Supplementary file 4 — Source Data [file 41467_2021_22346_MOESM4_ESM.xlsx]

## Sheet: Fig. 1
Figure 1a		Gal3	GAPDH
	LT-HSC 1	32.66	21.27	11.39	11.41	-0.02	1.01396	1.0001	0.0160081		LT-HSC	1	0.02
	LT-HSC 2	32.57	21.14	11.43		0.02	0.986233				ST-HSC	0.75	0.09
	LT-HSC 3	32.97	21.54	11.43		0.02	0.986233				MPP2	0.14	0.01
	LT-HSC 4	32.46	21.07	11.39		-0.02	1.01396				MPP3	0.28	0.09
	ST-HSC 1	33.47	21.77	11.7		0.29	0.817902	0.747386	0.086337		MPP4	0.34	0.05
	ST-HSC 2	33.65	21.75	11.9		0.49	0.712025
	ST-HSC 3	33.54	21.49	12.05		0.64	0.641713
	ST-HSC 4	33.27	21.57	11.7		0.29	0.817902
	MMP2-1	34.92	20.69	14.23		2.82	0.14161	0.139445	0.0134607
	MMP2-2	35.17	20.71	14.46		3.05	0.120742
	MMP2-3	35.29	21.17	14.12		2.71	0.15283
	MMP2-4	35.66	21.44	14.22		2.81	0.142595
	MMP3-1	31.96	18.01	13.95		2.54	0.171943	0.277807	0.0859675
	MMP3-2	31.88	18.49	13.39		1.98	0.25349
	MMP3-3	31.79	18.96	12.83		1.42	0.373712
	MMP3-4	32.11	19.02	13.09		1.68	0.312083
	MMP4-1	31.13	17.99	13.14		1.73	0.301452	0.335118	0.0478972
	MMP4-2	31.27	18.21	13.06		1.65	0.31864
	MMP4-3	31.47	18.39	13.08		1.67	0.314253
	MMP4-4	31.58	18.87	12.71		1.3	0.406126
Figure 1c	LT-HSC				ST-HSC				MPP2				MPP3				MPP4
	L	M	H		L	M	H		L	M	H		L	M	H		L	M	H
	1	5	7	13	9	7	10	26	17	9	2	28	9	7	4	20	17	9	3	29
	5	12	27	44	5	7	8	20	13	6	2	21	9	9	6	24	9	12	4	25
	4	9	18	31	6	6	8	20	12	7	1	20	11	10	7	28	17	11	6	34
	6	12	24	42	7	7	7	21	11	9	4	24	12	9	6	27	13	9	4	26
	6	12	19	37	9	9	11	29	14	11	5	30	16	5	3	24	15	7	2	24
	3	12	20	35	7	6	12	25	10	7	3	20	9	5	3	17	13	8	8	29
	4	9	29	42	11	7	11	29	15	9	6	30	17	13	2	32	18	9	3	30
	13	15	30	58	7	7	11	25	17	4	2	23	12	7	7	26	19	11	6	36
	3	35	21	59	7	13	11	31	14	11	5	30	9	8	4	21	15	12	9	36
	5	12	23	40	4	10	13	27	16	4	3	23	12	3	3	18	21	12	5	38
	LT-HSC				ST-HSC				MPP2				MPP3				MPP4
	L	M	H		L	M	H		L	M	H		L	M	H		L	M	H
	7.69231	38.4615	53.8462		34.6154	26.9231	38.4615		60.7143	32.1429	7.14286		45	35	20		58.6207	31.0345	10.3448
	11.3636	27.2727	61.3636		25	35	40		61.9048	28.5714	9.52381		37.5	37.5	25		36	48	16
	12.9032	29.0323	58.0645		30	30	40		60	35	5		39.2857	35.7143	25		50	32.3529	17.6471
	14.2857	28.5714	57.1429		33.3333	33.3333	33.3333		45.8333	37.5	16.6667		44.4444	33.3333	22.2222		50	34.6154	15.3846
	16.2162	32.4324	51.3514		31.0345	31.0345	37.931		46.6667	36.6667	16.6667		66.6667	20.8333	12.5		62.5	29.1667	8.33333
	8.57143	34.2857	57.1429		28	24	48		50	35	15		52.9412	29.4118	17.6471		44.8276	27.5862	27.5862
	9.52381	21.4286	69.0476		37.931	24.1379	37.931		50	30	20		53.125	40.625	6.25		60	30	10
	22.4138	25.8621	51.7241		28	28	44		73.913	17.3913	8.69565		46.1538	26.9231	26.9231		52.7778	30.5556	16.6667
	5.08475	59.322	35.5932		22.5806	41.9355	35.4839		46.6667	36.6667	16.6667		42.8571	38.0952	19.0476		41.6667	33.3333	25
	12.5	30	57.5		14.8148	37.037	48.1481		69.5652	17.3913	13.0435		66.6667	16.6667	16.6667		55.2632	31.5789	13.1579
	12.0555	32.6669	55.2776		28.531	31.1401	40.3289		56.5264	30.633	12.8406		49.4641	31.4103	19.1257		51.1656	32.8224	16.0121
	LT-HSC				ST-HSC				MPP2				MPP3				MPP4
	L	M	H		L	M	H		L	M	H		L	M	H		L	M	H
	3	7	19	29	8	11	15	34	15	7	4	26	25	11	5	41	15	11	5	31
	0	4	12	16	7	9	12	28	19	11	6	36	13	10	7	30	18	10	1	29
	6	12	15	33	9	9	11	29	17	13	4	34	21	14	6	41	18	13	5	36
	4	5	17	26	11	11	11	33	10	5	3	18	16	9	4	29	19	7	4	30
	4	6	11	21	6	8	9	23	12	6	5	23	17	6	1	24	9	7	6	22
	3	9	11	23	7	10	15	32	9	5	1	15	17	11	7	35	7	4	1	12
	2	5	7	14	12	12	12	36	17	10	3	30	19	14	10	43	14	11	4	29
	6	16	21	43	7	13	16	36	14	9	0	23	16	11	4	31	12	9	5	26
	3	7	14	24	9	7	13	29	13	6	5	24	15	11	9	35	11	7	5	23
	4	8	17	29	8	10	14	32	11	5	1	17	11	7	2	20	12	7	4	23
	LT-HSC				ST-HSC				MPP2				MPP3				MPP4
	L	M	H		L	M	H		L	M	H		L	M	H		L	M	H
	10.3448	24.1379	65.5172		23.5294	32.3529	44.1176		57.6923	26.9231	15.3846		60.9756	26.8293	12.1951		48.3871	35.4839	16.129
	0	25	75		25	32.1429	42.8571		52.7778	30.5556	16.6667		43.3333	33.3333	23.3333		62.069	34.4828	3.44828
	18.1818	36.3636	45.4545		31.0345	31.0345	37.931		50	38.2353	11.7647		51.2195	34.1463	14.6341		50	36.1111	13.8889
	15.3846	19.2308	65.3846		33.3333	33.3333	33.3333		55.5556	27.7778	16.6667		55.1724	31.0345	13.7931		63.3333	23.3333	13.3333
	19.0476	28.5714	52.381		26.087	34.7826	39.1304		52.1739	26.087	21.7391		70.8333	25	4.16667		40.9091	31.8182	27.2727
	13.0435	39.1304	47.8261		21.875	31.25	46.875		60	33.3333	6.66667		48.5714	31.4286	20		58.3333	33.3333	8.33333
	14.2857	35.7143	50		33.3333	33.3333	33.3333		56.6667	33.3333	10		44.186	32.5581	23.2558		48.2759	37.931	13.7931
	13.9535	37.2093	48.8372		19.4444	36.1111	44.4444		60.8696	39.1304	0		51.6129	35.4839	12.9032		46.1538	34.6154	19.2308
	12.5	29.1667	58.3333		31.0345	24.1379	44.8276		54.1667	25	20.8333		42.8571	31.4286	25.7143		47.8261	30.4348	21.7391
	13.7931	27.5862	58.6207		25	31.25	43.75		64.7059	29.4118	5.88235		55	35	10		52.1739	30.4348	17.3913
	13.0535	30.2111	56.7355		26.9671	31.9729	41.06		56.4608	30.9788	12.5604		52.3762	31.6243	15.9996		51.7462	32.7979	15.456
	LT-HSC				ST-HSC				MPP2				MPP3				MPP4
	L	M	H		L	M	H		L	M	H		L	M	H		L	M	H
	6	9	15	30	7	9	11	27	17	9	4	30	15	11	7	33	17	7	3	27
	9	13	17	39	9	10	9	28	13	11	7	31	17	10	8	35	16	11	6	33
	8	17	22	47	11	10	8	29	19	9	3	31	15	12	6	33	12	8	3	23
	5	13	19	37	5	12	11	28	14	10	2	26	19	6	3	28	11	7	7	25
	7	10	19	36	15	11	9	35	19	12	4	35	18	11	7	36	18	9	4	31
	2	7	15	24	12	13	14	39	11	5	1	17	9	6	6	21	9	4	0	13
	1	5	18	24	7	9	11	27	7	5	3	15	17	12	5	34	17	12	6	35
	0	11	21	32	9	10	14	33	15	6	1	22	21	7	7	35	12	8	8	28
	7	16	31	54	8	7	19	34	18	9	0	27	12	9	6	27	14	7	2	23
	5	9	19	33	11	10	13	34	19	7	6	32	11	11	4	26	16	10	4	30
	LT-HSC				ST-HSC				MPP2				MPP3				MPP4
	L	M	H		L	M	H		L	M	H		L	M	H		L	M	H
	20	30	50		25.9259	33.3333	40.7407		56.6667	30	13.3333		45.4545	33.3333	21.2121		62.963	25.9259	11.1111
	23.0769	33.3333	43.5897		32.1429	35.7143	32.1429		41.9355	35.4839	22.5806		48.5714	28.5714	22.8571		48.4848	33.3333	18.1818
	17.0213	36.1702	46.8085		37.931	34.4828	27.5862		61.2903	29.0323	9.67742		45.4545	36.3636	18.1818		52.1739	34.7826	13.0435
	13.5135	35.1351	51.3514		17.8571	42.8571	39.2857		53.8462	38.4615	7.69231		67.8571	21.4286	10.7143		44	28	28
	19.4444	27.7778	52.7778		42.8571	31.4286	25.7143		54.2857	34.2857	11.4286		50	30.5556	19.4444		58.0645	29.0323	12.9032
	8.33333	29.1667	62.5		30.7692	33.3333	35.8974		64.7059	29.4118	5.88235		42.8571	28.5714	28.5714		69.2308	30.7692	0
	4.16667	20.8333	75		25.9259	33.3333	40.7407		46.6667	33.3333	20		50	35.2941	14.7059		48.5714	34.2857	17.1429
	0	34.375	65.625		27.2727	30.303	42.4242		68.1818	27.2727	4.54545		60	20	20		42.8571	28.5714	28.5714
	12.963	29.6296	57.4074		23.5294	20.5882	55.8824		66.6667	33.3333	0		44.4444	33.3333	22.2222		60.8696	30.4348	8.69565
	15.1515	27.2727	57.5758		32.3529	29.4118	38.2353		59.375	21.875	18.75		42.3077	42.3077	15.3846		53.3333	33.3333	13.3333
	13.3671	30.3694	56.2636		29.6564	32.4786	37.865		57.362	31.249	11.389		49.6947	30.9759	19.3294		54.0548	30.8469	15.0983
	L						M						H
	LT-HSC	ST-HSC	MPP2	MPP3	MPP4		LT-HSC	ST-HSC	MPP2	MPP3	MPP4		LT-HSC	ST-HSC	MPP2	MPP3	MPP4
	12.06	28.53	56.53	49.46	51.17		32.67	31.14	30.63	31.41	32.82		55.28	40.33	12.84	19.13	16.01
	13.05	26.97	56.46	52.38	51.75		30.21	31.97	30.98	31.62	32.8		56.74	41.06	12.56	16	15.46
	13.37	29.66	57.36	49.69	54.05		30.37	32.48	31.25	30.98	30.85		56.26	37.87	11.39	19.33	15.1
	12.8267	28.3867	56.7833	50.51	52.3233		31.0833	31.8633	30.9533	31.3367	32.1567		56.0933	39.7533	12.2633	18.1533	15.5233
	0.682959	1.35072	0.500633	1.62355	1.5232		1.37642	0.676338	0.310859	0.326241	1.13165		0.744133	1.67136	0.769177	1.86752	0.458294
Figure 1e	Control																				<15				15-30				30-45				45-60				60-75				75-90				>90
	Gal-3+	<15	15-30	30-45	45-60	60-75	75-90	>90			Gal-3+	<15	15-30	30-45	45-60	60-75	75-90	>90		Gal-3+	30.854	33.5469	34.9047	38.9972	26.5843	28.7269	28.23	24.5034	14.1509	16.4543	14.8914	15.19	12.509	8.62825	9.4791	8.70087	5.79083	5.26026	5.14598	5.21791	6.17006	3.98811	3.9173	4.55459	3.94094	3.39533	3.43152	2.83599
	WT1-1	297	298	198	77	57	49	44	1020		WT1-1	29.1176	29.2157	19.4118	7.54902	5.58824	4.80392	4.31373		Gal-3-	24.3351	23.2282	25.3512	25.1517	22.0945	18.9315	22.2738	17.0828	14.5064	18.2925	16.3456	15.9836	13.5481	11.3693	10.8422	11.8453	9.25216	11.1442	9.91923	10.5902	7.72635	9.14137	7.6949	9.76773	8.5374	7.89293	7.57311	9.57868
	WT1-2	179	123	99	97	23	19	19	559		WT1-2	32.0215	22.0036	17.7102	17.3524	4.11449	3.39893	3.39893
	WT1-3	298	177	107	99	34	55	23	793		WT1-3	37.5788	22.3203	13.4931	12.4842	4.28752	6.93569	2.90038			<15	15-30	30-45	45-60	60-75	75-90	>90
	WT1-4	279	198	137	99	49	58	33	853		WT1-4	32.7081	23.2122	16.061	11.6061	5.74443	6.79953	3.8687		Gal3+	34.5757	27.0111	15.1716	9.82931	5.35375	4.65752	3.40095
	WT1-5	367	442	79	103	59	43	51	1144		WT1-5	32.0804	38.6364	6.90559	9.0035	5.15734	3.75874	4.45804		Gal3-	24.5165	20.0957	16.282	11.9012	10.2265	8.58259	8.39553
	WT1-6	147	164	77	116	67	77	32	680		WT1-6	21.6176	24.1176	11.3235	17.0588	9.85294	11.3235	4.70588
	WT2-1	376	277	124	66	78	55	62	1038		WT2-1	36.2235	26.6859	11.9461	6.35838	7.51445	5.29865	5.97303			<15	15-30	30-45	45-60	60-75	75-90	>90
	WT2-2	196	476	187	88	62	79	55	1143		WT2-2	17.1479	41.6448	16.3605	7.69904	5.42432	6.91164	4.8119		Gal3+	3.39447	1.90616	0.960227	1.82751	0.295181	1.04792	0.451567
	WT2-3	554	367	271	44	54	19	23	1332		WT2-3	41.5916	27.5526	20.3453	3.3033	4.05405	1.42643	1.72673		Gal3-	0.964867	2.528	1.55863	1.17187	0.820214	1.0389	0.884865
	WT2-4	457	321	276	198	33	72	32	1389		WT2-4	32.9014	23.1102	19.8704	14.2549	2.37581	5.18359	2.30382
	WT2-5	276	197	96	67	34	12	11	693		WT2-5	39.8268	28.4271	13.8528	9.66811	4.9062	1.7316	1.5873
	WT2-6	567	421	276	177	123	57	67	1688		WT2-6	33.59	24.9408	16.3507	10.4858	7.28673	3.37678	3.96919
	WT3-1	489	312	211	98	57	51	23	1241		WT3-1	39.4037	25.141	17.0024	7.89686	4.59307	4.10959	1.85334
	WT3-2	678	423	197	56	59	34	54	1501		WT3-2	45.1699	28.1812	13.1246	3.73085	3.93071	2.26516	3.5976
	WT3-3	278	178	89	72	55	51	39	762		WT3-3	36.4829	23.3596	11.6798	9.44882	7.21785	6.69291	5.11811
	WT3-4	147	189	112	98	47	41	39	673		WT3-4	21.8425	28.0832	16.6419	14.5617	6.98366	6.09212	5.79495
	WT3-5	298	271	199	99	43	11	12	933		WT3-5	31.94	29.0461	21.329	10.6109	4.60879	1.17899	1.28617
	WT3-6	459	472	127	141	47	42	39	1327		WT3-6	34.5893	35.569	9.57046	10.6255	3.54182	3.16503	2.93896
	WT4-1	371	196	199	99	49	32	17	963		WT4-1	38.5254	20.3531	20.6646	10.2804	5.08827	3.32295	1.76532
	WT4-2	531	366	251	107	88	67	29	1439		WT4-2	36.9006	25.4343	17.4427	7.43572	6.11536	4.65601	2.01529
	WT4-3	467	321	267	89	34	66	61	1305		WT4-3	35.7854	24.5977	20.4598	6.81992	2.60536	5.05747	4.67433
	WT4-4	277	178	98	67	51	34	26	731		WT4-4	37.8933	24.3502	13.4063	9.16553	6.97674	4.65116	3.55677
	WT4-5	336	167	77	63	43	55	24	765		WT4-5	43.9216	21.8301	10.0654	8.23529	5.62092	7.18954	3.13725
	WT4-6	351	261	78	88	42	21	16	857		WT4-6	40.9568	30.4551	9.10152	10.2684	4.90082	2.45041	1.86698
	Gal3-	<15	15-30	30-45	45-60	60-75	75-90	>90			Gal3-	<15	15-30	30-45	45-60	60-75	75-90	>90
	WT1-1	199	179	98	123	72	47	79	797		WT1-1	24.9686	22.4592	12.2961	15.4329	9.03388	5.89711	9.91217
	WT1-2	245	176	127	136	99	93	89	965		WT1-2	25.3886	18.2383	13.1606	14.0933	10.2591	9.63731	9.2228
	WT1-3	276	289	147	188	121	77	94	1192		WT1-3	23.1544	24.245	12.3322	15.7718	10.151	6.45973	7.88591
	WT1-4	246	278	116	147	99	79	81	1046		WT1-3	23.5182	26.5774	11.0899	14.0535	9.46463	7.55258	7.74379
	WT1-5	215	197	143	177	98	112	109	1051		WT1-5	20.4567	18.7441	13.6061	16.8411	9.32445	10.6565	10.3711
	WT1-6	431	337	371	77	110	93	92	1511		WT1-6	28.5242	22.3031	24.5533	5.09596	7.27995	6.15486	6.08868
	WT2-1	167	177	115	98	92	79	55	783		WT2-1	21.3282	22.6054	14.6871	12.516	11.7497	10.0894	7.02427
	WT2-2	271	227	231	156	112	147	105	1249		WT2-2	21.6974	18.1745	18.4948	12.49	8.96717	11.7694	8.40673
	WT2-3	216	207	175	143	115	113	121	1090		WT2-3	19.8165	18.9908	16.055	13.1193	10.5505	10.367	11.1009
	WT2-4	278	234	271	88	178	77	71	1197		WT2-4	23.2247	19.5489	22.6399	7.35171	14.8705	6.43275	5.9315
	WT2-5	417	323	337	167	89	105	94	1532		WT2-5	27.2193	21.0836	21.9974	10.9008	5.8094	6.85379	6.13577
	WT2-6	271	137	165	123	155	97	91	1039		WT2-6	26.0828	13.1858	15.8807	11.8383	14.9182	9.3359	8.75842
	WT3-1	97	105	77	75	49	55	56	514		WT3-1	18.8716	20.428	14.9805	14.5914	9.53307	10.7004	10.8949
	WT3-2	127	167	147	89	99	71	74	774		WT3-2	16.4083	21.5762	18.9922	11.4987	12.7907	9.17313	9.56072
	WT3-3	296	196	135	68	77	71	54	897		WT3-3	32.9989	21.8506	15.0502	7.58082	8.58417	7.91527	6.02007
	WT3-4	139	146	99	78	76	54	51	643		WT3-4	21.6174	22.7061	15.3966	12.1306	11.8196	8.39813	7.93157
	WT3-5	218	167	125	55	41	23	27	656		WT3-5	33.2317	25.4573	19.0549	8.38415	6.25	3.5061	4.11585
	WT3-6	264	197	133	99	96	59	63	911		WT3-6	28.9791	21.6246	14.5993	10.8672	10.5379	6.4764	6.91548
	WT4-1	99	98	126	88	77	67	55	610		WT4-1	16.2295	16.0656	20.6557	14.4262	12.623	10.9836	9.01639
	WT4-2	178	132	133	82	93	54	63	735		WT4-2	24.2177	17.9592	18.0952	11.1565	12.6531	7.34694	8.57143
	WT4-3	217	117	98	93	76	62	76	739		WT4-3	29.364	15.8322	13.2612	12.5846	10.2842	8.38972	10.2842
	WT4-4	299	167	97	76	83	78	92	892		WT4-4	33.5202	18.722	10.8744	8.52018	9.30493	8.74439	10.3139
	WT4-5	167	127	101	89	67	83	65	699		WT4-5	23.8913	18.1688	14.4492	12.7325	9.58512	11.8741	9.299
	WT4-6	185	123	145	91	71	88	78	781		WT4-6	23.6876	15.749	18.5659	11.6517	9.09091	11.2676	9.9872
Figure 1g	5-FU 2days																				<15				15-30				30-45				45-60				60-75				75-90				>90
	Gal3+	<15	15-30	30-45	45-60	60-75	75-90	>90			Gal3+	<15	15-30	30-45	45-60	60-75	75-90	>90		Gal-3+	34.6885	34.3088	41.5779	38.2825	29.3648	31.9958	29.6522	30.6023	18.8746	18.6311	14.8724	15.2731	11.2077	9.7817	8.08274	8.09846	3.47879	3.25254	3.77732	4.8261	1.31814	1.03594	1.14895	1.70242	1.06749	0.994089	0.888452	1.21499
	2day 1-1	387	371	176	112	17	12	7	1082		2day 1-1	35.7671	34.2884	16.2662	10.3512	1.57116	1.10906	0.64695		Gal-3-	22.5346	27.6317	28.0306	24.9426	22.9644	24.7509	24.3059	21.4686	20.7816	15.146	18.1783	17.2973	10.9954	11.3812	7.71651	10.2013	10.3934	9.96707	9.6035	12.1389	6.11788	5.93586	6.17955	7.86091	6.21267	5.18723	5.98576	6.09043
	2day 1-2	429	337	216	167	32	16	12	1209		2day 1-2	35.4839	27.8743	17.866	13.8131	2.64682	1.32341	0.992556
	2day 1-3	263	317	167	98	23	19	17	904		2day 1-3	29.0929	35.0664	18.4735	10.8407	2.54425	2.10177	1.88053			<15	15-30	30-45	45-60	60-75	75-90	>90
	2day 1-4	471	297	263	114	72	8	4	1229		2day 1-4	38.3238	24.166	21.3995	9.27583	5.85842	0.650936	0.325468		Gal3+	37.2144	30.4038	16.9128	9.29265	3.83369	1.30136	1.04126
	2day 1-5	442	336	196	146	54	23	21	1218		2day 1-5	36.289	27.5862	16.092	11.9869	4.4335	1.88834	1.72414		Gal3-	25.7849	23.3724	17.8508	10.0736	10.5257	6.52355	5.86902
	2day 1-6	278	228	194	92	32	7	7	838		2day 1-6	33.1742	27.2076	23.1504	10.9785	3.81862	0.835322	0.835322
	2day 2-1	421	422	371	171	74	25	23	1507		2day 2-1	27.9363	28.0027	24.6184	11.347	4.91042	1.65893	1.52621			<15	15-30	30-45	45-60	60-75	75-90	>90
	2day 2-2	369	377	167	87	14	13	6	1033		2day 2-2	35.7212	36.4956	16.1665	8.42207	1.35528	1.25847	0.580833		Gal3+	3.41584	1.18579	2.1333	1.50516	0.695638	0.291437	0.13717
	2day 2-3	279	276	77	72	23	3	3	733		2day 2-3	38.0628	37.6535	10.5048	9.82265	3.13779	0.409277	0.409277		Gal3-	2.56435	1.47905	2.33235	1.64637	1.12284	0.897553	0.463891
	2day 2-4	457	435	277	126	39	12	15	1361		2day 2-4	33.5783	31.9618	20.3527	9.2579	2.86554	0.881705	1.10213
	2day 2-5	342	317	179	112	19	5	9	983		2day 2-5	34.7915	32.2482	18.2096	11.3937	1.93286	0.508647	0.915565
	2day 2-6	525	376	322	124	78	22	21	1468		2day 2-6	35.7629	25.6131	21.9346	8.44687	5.31335	1.49864	1.43052
	2day 3-1	472	393	223	95	32	7	9	1231		2day 3-1	38.3428	31.9253	18.1154	7.7173	2.59951	0.568643	0.731113
	2day 3-2	597	389	136	108	79	12	14	1335		2day 3-2	44.7191	29.1386	10.1873	8.08989	5.9176	0.898876	1.04869
	2day 3-3	478	466	236	105	66	33	12	1396		2day 3-3	34.2407	33.3811	16.9054	7.52149	4.72779	2.3639	0.859599
	2day 3-4	466	345	157	75	23	12	14	1092		2day 3-4	42.674	31.5934	14.3773	6.86813	2.10623	1.0989	1.28205
	2day 3-5	443	421	226	145	71	13	10	1329		2day 3-5	33.3333	31.678	17.0053	10.9105	5.34236	0.978179	0.752445
	2day 3-6	342	123	77	45	12	6	4	609		2day 3-6	56.1576	20.197	12.6437	7.38916	1.97044	0.985222	0.656814
	2day 4-1	277	363	97	72	45	14	9	877		2day 4-1	31.5849	41.3911	11.0604	8.20981	5.13113	1.59635	1.02623
	2day 4-2	343	266	133	93	34	16	8	893		2day 4-2	38.4099	29.7872	14.8936	10.4143	3.80739	1.79171	0.895857
	2day 4-3	327	273	147	88	67	17	17	936		2day 4-3	34.9359	29.1667	15.7051	9.40171	7.15812	1.81624	1.81624
	2day 4-4	455	321	154	86	72	24	21	1133		2day 4-4	40.1589	28.3319	13.5922	7.59047	6.35481	2.11827	1.85349
	2day 4-5	617	447	236	91	43	19	6	1459		2day 4-5	42.2892	30.6374	16.1755	6.23715	2.94722	1.30226	0.411241
	2day 4-6	559	321	267	89	47	21	17	1321		2day 4-6	42.3164	24.2998	20.212	6.73732	3.55791	1.5897	1.2869
	Gal3-	<15	15-30	30-45	45-60	60-75	75-90	>90			Gal3-	<15	15-30	30-45	45-60	60-75	75-90	>90
	2day 1-1	124	135	164	77	76	29	30	635		2day 1-1	19.5276	21.2598	25.8268	12.126	11.9685	4.56693	4.72441
	2day 1-2	100	107	96	78	56	30	32	499		2day 1-2	20.0401	21.4429	19.2385	15.6313	11.2224	6.01202	6.41283
	2day 1-3	371	323	271	86	123	77	72	1323		2day 1-3	28.0423	24.4142	20.4837	6.50038	9.29705	5.82011	5.44218
	2day 1-4	277	263	171	98	99	88	82	1078		2day 1-4	25.6957	24.397	15.8627	9.09091	9.18367	8.16327	7.60668
	2day 1-5	167	168	115	77	72	55	53	707		2day 1-5	23.6209	23.7624	16.2659	10.8911	10.1839	7.77935	7.49646
	2day 1-6	134	165	198	86	77	32	41	733		2day 1-6	18.281	22.5102	27.0123	11.7326	10.5048	4.36562	5.59345
	2day 2-1	213	211	114	98	66	63	44	809		2day 2-1	26.3288	26.0816	14.0915	12.1137	8.15822	7.78739	5.43881
	2day 2-2	261	255	164	76	79	33	45	913		2day 2-2	28.5871	27.9299	17.9628	8.32421	8.65279	3.61446	4.92881
	2day 2-3	198	134	97	47	66	22	23	587		2day 2-3	33.7308	22.8279	16.5247	8.00681	11.2436	3.74787	3.91823
	2day 2-4	167	122	97	78	44	41	32	581		2day 2-4	28.7435	20.9983	16.6954	13.4251	7.57315	7.0568	5.50775
	2day 2-5	177	168	77	55	62	33	27	599		2day 2-5	29.5492	28.0467	12.8548	9.18197	10.3506	5.50918	4.50751
	2day 2-6	105	126	71	96	77	44	38	557		2day 2-6	18.851	22.6212	12.7469	17.2352	13.8241	7.89946	6.82226
	2day 3-1	176	168	107	79	69	42	33	674		2day 3-1	26.1128	24.9258	15.8754	11.7211	10.2374	6.23145	4.89614
	2day 3-2	156	134	98	47	77	43	21	576		2day 3-2	27.0833	23.2639	17.0139	8.15972	13.3681	7.46528	3.64583
	2day 3-3	167	166	111	54	66	32	43	639		2day 3-3	26.1346	25.9781	17.3709	8.4507	10.3286	5.00782	6.72926
	2day 3-4	147	102	106	34	22	17	21	449		2day 3-4	32.7394	22.7171	23.608	7.57238	4.89978	3.78619	4.67706
	2day 3-5	169	132	98	36	45	22	26	528		2day 3-5	32.0076	25	18.5606	6.81818	8.52273	4.16667	4.92424
	2day 3-6	155	154	107	23	66	67	71	643		2day 3-6	24.1058	23.9502	16.6407	3.57698	10.2644	10.4199	11.042
	2day 4-1	133	125	101	74	76	53	46	608		2day 4-1	21.875	20.5592	16.6118	12.1711	12.5	8.71711	7.56579
	2day 4-2	156	134	110	66	84	56	47	653		2day 4-2	23.8897	20.5207	16.8453	10.1072	12.8637	8.5758	7.19755
	2day 4-3	147	126	99	34	82	45	38	571		2day 4-3	25.7443	22.0665	17.338	5.95447	14.3608	7.88091	6.65499
	2day 4-4	98	77	82	63	69	38	27	454		2day 4-4	21.5859	16.9604	18.0617	13.8767	15.1982	8.37004	5.94714
	2day 4-5	176	165	134	62	64	43	33	677		2day 4-5	25.997	24.3722	19.7932	9.15805	9.45347	6.35155	4.87445
	2day 4-6	206	164	102	67	57	49	29	674		2day 4-6	30.5638	24.3323	15.1335	9.94065	8.45697	7.27003	4.30267
	5-FU 4days																				<15				15-30				30-45				45-60				60-75				75-90				>90
	Gal3+	<15	15-30	30-45	45-60	60-75	75-90	>90			Gal3+	<15	15-30	30-45	45-60	60-75	75-90	>90		Gal-3+	42.3708	42.0089	40.2041	47.5221	29.777	31.7327	29.3581	26.9521	14.7362	15.8816	18.915	14.9062	6.70499	6.47168	6.26252	4.98768	3.42156	1.77002	3.12076	2.62202	2.07442	1.15732	1.1789	1.7559	0.915146	0.977806	0.960597	1.25402
	4day 1-1	366	217	103	44	19	12	2	763		4day 1-1	47.9685	28.4404	13.4993	5.76671	2.49017	1.57274	0.262123		Gal-3-	30.1649	26.3225	25.6647	27.8878	27.2774	25.5855	24.2245	24.7197	18.3104	19.901	19.6448	16.126	11.9752	12.5877	13.503	14.2485	6.04264	8.55181	8.28544	9.89485	2.994	3.8116	4.45702	3.9279	3.2354	3.23986	4.22061	3.19533
	4day 1-2	297	178	78	34	12	11	11	621		4day 1-2	47.8261	28.6634	12.5604	5.47504	1.93237	1.77134	1.77134
	4day 1-3	279	166	99	56	21	13	7	641		4day 1-3	43.5257	25.897	15.4446	8.73635	3.27613	2.02808	1.09204			<15	15-30	30-45	45-60	60-75	75-90	>90
	4day 1-4	367	265	107	78	31	12	6	866		4day 1-4	42.3788	30.6005	12.3557	9.00693	3.57968	1.38568	0.692841		Gal3+	43.0265	29.455	16.1097	6.10672	2.73359	1.54163	1.02689
	4day 1-5	177	167	79	23	16	17	2	481		4day 1-5	36.7983	34.7193	16.4241	4.7817	3.3264	3.5343	0.4158		Gal3-	27.51	25.4518	18.4955	13.0786	8.19368	3.79763	3.4728
	4day 1-6	199	169	101	36	33	12	7	557		4day 1-6	35.7271	30.3411	18.1329	6.4632	5.9246	2.1544	1.25673
	4day 2-1	397	347	117	35	17	10	9	932		4day 2-1	42.5966	37.2318	12.5536	3.75536	1.82403	1.07296	0.965665			<15	15-30	30-45	45-60	60-75	75-90	>90
	4day 2-2	217	177	78	32	10	4	4	522		4day 2-2	41.5709	33.908	14.9425	6.13027	1.91571	0.766284	0.766284		Gal3+	3.14335	1.96344	1.93707	0.767602	0.72206	0.450572	0.153706
	4day 2-3	239	169	66	52	7	3	1	537		4day 2-3	44.5065	31.4711	12.2905	9.68343	1.30354	0.558659	0.18622		Gal3-	2.00057	1.34076	1.72675	1.00119	1.59767	0.604919	0.498944
	4day 2-4	409	296	178	76	22	13	12	1006		4day 2-4	40.6561	29.4235	17.6938	7.55467	2.18688	1.29225	1.19284
	4day 2-5	431	227	205	53	15	11	17	959		4day 2-5	44.9426	23.6705	21.3764	5.52659	1.56413	1.14703	1.77268
	4day 2-6	269	247	117	44	13	15	7	712		4day 2-6	37.7809	34.691	16.4326	6.17978	1.82584	2.10674	0.983146
	4day 3-1	257	217	133	23	15	6	3	654		4day 3-1	39.2966	33.1804	20.3364	3.51682	2.29358	0.917431	0.458716
	4day 3-2	367	315	106	27	18	10	16	859		4day 3-2	42.7241	36.6705	12.3399	3.14319	2.09546	1.16414	1.86263
	4day 3-3	178	134	99	45	21	7	6	490		4day 3-3	36.3265	27.3469	20.2041	9.18367	4.28571	1.42857	1.22449
	4day 3-4	377	277	189	67	31	11	14	966		4day 3-4	39.0269	28.6749	19.5652	6.93582	3.20911	1.13872	1.44928
	4day 3-5	206	116	78	42	13	5	2	462		4day 3-5	44.5887	25.1082	16.8831	9.09091	2.81385	1.08225	0.4329
	4day 3-6	117	75	72	17	12	4	1	298		4day 3-6	39.2617	25.1678	24.1611	5.7047	4.02685	1.34228	0.33557
	4day 4-1	416	211	111	42	21	9	3	813		4day 4-1	51.1685	25.9533	13.6531	5.16605	2.58303	1.10701	0.369004
	4day 4-2	369	207	121	36	17	12	17	779		4day 4-2	47.3684	26.5725	15.5327	4.62131	2.18228	1.54044	2.18228
	4day 4-3	329	214	109	33	19	22	5	731		4day 4-3	45.0068	29.275	14.9111	4.51436	2.59918	3.00958	0.683995
	4day 4-4	353	194	147	46	22	16	11	789		4day 4-4	44.7402	24.5881	18.6312	5.83016	2.78834	2.02788	1.39417
	4day 4-5	397	209	97	38	21	13	12	787		4day 4-5	50.4447	26.5565	12.3253	4.82846	2.66836	1.65184	1.52478
	4day 4-6	271	168	84	29	17	7	8	584		4day 4-6	46.4041	28.7671	14.3836	4.96575	2.91096	1.19863	1.36986
	Gal3-	<15	15-30	30-45	45-60	60-75	75-90	>90			Gal3-	<15	15-30	30-45	45-60	60-75	75-90	>90
	4day 1-1	137	126	57	59	32	17	21	449		4day 1-1	30.5122	28.0624	12.6949	13.1403	7.12695	3.78619	4.67706
	4day 1-2	175	175	98	77	55	22	17	619		4day 1-2	28.2714	28.2714	15.832	12.4394	8.8853	3.55412	2.74637
	4day 1-3	143	144	63	41	33	11	11	446		4day 1-3	32.0628	32.287	14.1256	9.19283	7.3991	2.46637	2.46637
	4day 1-4	105	102	77	56	12	12	14	378		4day 1-4	27.7778	26.9841	20.3704	14.8148	3.1746	3.1746	3.7037
	4day 1-5	178	123	139	66	14	11	17	548		4day 1-5	32.4818	22.4453	25.365	12.0438	2.55474	2.0073	3.10219
	4day 1-6	231	198	166	79	55	23	21	773		4day 1-6	29.8836	25.6145	21.4748	10.2199	7.11514	2.97542	2.71669
	4day 2-1	135	142	78	72	57	22	21	527		4day 2-1	25.6167	26.945	14.8008	13.6622	10.8159	4.17457	3.98482
	4day 2-2	167	156	112	66	45	12	11	569		4day 2-2	29.3497	27.4165	19.6837	11.5993	7.90861	2.10896	1.93322
	4day 2-3	139	144	116	55	37	10	9	510		4day 2-3	27.2549	28.2353	22.7451	10.7843	7.2549	1.96078	1.76471
	4day 2-4	128	113	91	66	43	23	18	482		4day 2-4	26.556	23.444	18.8797	13.6929	8.92116	4.77178	3.73444
	4day 2-5	117	106	102	54	38	19	19	455		4day 2-5	25.7143	23.2967	22.4176	11.8681	8.35165	4.17582	4.17582
	4day 2-6	128	132	114	76	44	31	21	546		4day 2-6	23.4432	24.1758	20.8791	13.9194	8.05861	5.67766	3.84615
	4day 3-1	147	142	119	86	76	33	32	635		4day 3-1	23.1496	22.3622	18.7402	13.5433	11.9685	5.19685	5.03937
	4day 3-2	135	134	123	79	66	42	39	618		4day 3-2	21.8447	21.6828	19.9029	12.7832	10.6796	6.79612	6.31068
	4day 3-3	198	179	142	110	54	32	34	749		4day 3-3	26.4352	23.8985	18.9586	14.6862	7.20961	4.27236	4.53939
	4day 3-4	139	127	110	78	43	31	21	549		4day 3-4	25.3188	23.133	20.0364	14.2077	7.83242	5.64663	3.82514
	4day 3-5	176	168	118	57	32	19	21	591		4day 3-5	29.78	28.4264	19.9662	9.64467	5.41455	3.21489	3.5533
	4day 3-6	187	176	138	110	45	11	14	681		4day 3-6	27.4596	25.8443	20.2643	16.1527	6.60793	1.61527	2.0558
	4day 4-1	197	156	96	92	73	32	22	668		4day 4-1	29.491	23.3533	14.3713	13.7725	10.9281	4.79042	3.29341
	4day 4-2	156	151	107	94	64	29	19	620		4day 4-2	25.1613	24.3548	17.2581	15.1613	10.3226	4.67742	3.06452
	4day 4-3	201	188	93	101	62	24	14	683		4day 4-3	29.429	27.5256	13.6164	14.7877	9.0776	3.51391	2.04978
	4day 4-4	178	147	97	87	71	17	23	620		4day 4-4	28.7097	23.7097	15.6452	14.0323	11.4516	2.74194	3.70968
	4day 4-5	214	193	126	79	51	22	19	704		4day 4-5	30.3977	27.4148	17.8977	11.2216	7.24432	3.125	2.69886
	4day 4-6	133	121	99	91	57	26	24	551		4day 4-6	24.1379	21.9601	17.9673	16.5154	10.3448	4.71869	4.35572
	5-FU 6days																				<15				15-30				30-45				45-60				60-75				75-90				>90
	Gal3+	<15	15-30	30-45	45-60	60-75	75-90	>90			Gal3+	<15	15-30	30-45	45-60	60-75	75-90	>90		Gal-3+	48.2534	52.765	46.2872	54.0554	31.7323	29.7148	33.6618	30.242	11.5028	10.4179	10.8795	7.33892	4.87444	3.93752	5.36159	3.56338	2.53067	1.76335	2.56491	2.60296	0.785939	0.858674	0.972603	1.57471	0.320432	0.542718	0.272378	0.622549
	6day 1-1	688	456	158	56	22	11	3	1394		6day 1-1	49.3544	32.7116	11.3343	4.01722	1.57819	0.789096	0.215208		Gal-3-	29.5076	30.4768	30.1772	32.4321	28.6858	28.4017	27.6344	29.5093	22.9334	22.8614	21.9866	22.4208	8.17058	10.4336	10.0264	7.98679	5.54585	4.03734	5.52545	3.88586	3.0731	2.24841	2.77582	2.18806	2.08374	1.54075	1.87408	1.57706
	6day 1-2	532	371	123	56	47	12	2	1143		6day 1-2	46.5442	32.4584	10.7612	4.89939	4.11199	1.04987	0.174978
	6day 1-3	491	266	97	48	25	9	1	937		6day 1-3	52.4013	28.3885	10.3522	5.12273	2.66809	0.960512	0.106724			<15	15-30	30-45	45-60	60-75	75-90	>90
	6day 1-4	461	277	111	34	16	7	7	913		6day 1-4	50.4929	30.3395	12.1577	3.72399	1.75246	0.766703	0.766703		Gal3+	50.3403	31.3377	10.0348	4.43423	2.36547	1.04798	0.439519
	6day 1-5	266	198	77	44	13	5	4	607		6day 1-5	43.8221	32.6194	12.6853	7.24876	2.14168	0.823723	0.658979		Gal3-	30.6484	28.5578	22.5506	9.15435	4.74863	2.57135	1.76891
	6day 1-6	144	104	36	13	9	1	0	307		6day 1-6	46.9055	33.8762	11.7264	4.23453	2.9316	0.325733	0
	6day 2-1	366	178	69	24	12	5	3	657		6day 2-1	55.7078	27.0928	10.5023	3.65297	1.82648	0.761035	0.456621			<15	15-30	30-45	45-60	60-75	75-90	>90
	6day 2-2	217	131	43	17	7	2	2	419		6day 2-2	51.79	31.2649	10.2625	4.05728	1.67064	0.477327	0.477327		Gal3+	3.67263	1.76933	1.85142	0.828428	0.402497	0.359457	0.169576
	6day 2-3	314	117	64	13	5	0	1	514		6day 2-3	61.0895	22.7626	12.4514	2.52918	0.972763	0	0.194553		Gal3-	1.25626	0.774343	0.438938	1.25539	0.910919	0.426129	0.257584
	6day 2-4	167	115	33	9	7	3	2	336		6day 2-4	49.7024	34.2262	9.82143	2.67857	2.08333	0.892857	0.595238
	6day 2-5	356	278	69	43	12	13	12	783		6day 2-5	45.4662	35.5045	8.81226	5.4917	1.53257	1.66028	1.53257
	6day 2-6	233	121	47	23	11	6	0	441		6day 2-6	52.8345	27.4376	10.6576	5.21542	2.49433	1.36054	0
	6day 3-1	128	97	33	12	5	1	1	277		6day 3-1	46.2094	35.0181	11.9134	4.33213	1.80505	0.361011	0.361011
	6day 3-2	216	161	41	13	6	0	0	437		6day 3-2	49.4279	36.8421	9.38215	2.97483	1.373	0	0
	6day 3-3	256	175	63	28	12	5	2	541		6day 3-3	47.3198	32.3475	11.6451	5.1756	2.21811	0.924214	0.369686
	6day 3-4	279	196	71	33	17	9	1	606		6day 3-4	46.0396	32.3432	11.7162	5.44554	2.80528	1.48515	0.165017
	6day 3-5	268	194	54	34	23	11	0	584		6day 3-5	45.8904	33.2192	9.24658	5.82192	3.93836	1.88356	0
	6day 3-6	290	218	77	57	22	8	5	677		6day 3-6	42.836	32.2009	11.3737	8.4195	3.24963	1.18168	0.738552
	6day 4-1	445	226	53	22	21	11	7	785		6day 4-1	56.6879	28.7898	6.75159	2.80255	2.67516	1.40127	0.89172
	6day 4-2	371	171	61	25	23	9	4	664		6day 4-2	55.8735	25.753	9.18675	3.76506	3.46386	1.35542	0.60241
	6day 4-3	266	196	71	26	19	8	0	586		6day 4-3	45.3925	33.4471	12.116	4.43686	3.24232	1.36519	0
	6day 4-4	451	275	36	27	15	12	3	819		6day 4-4	55.0672	33.5775	4.3956	3.2967	1.8315	1.4652	0.3663
	6day 4-5	339	166	39	21	14	13	9	601		6day 4-5	56.406	27.6206	6.48918	3.49418	2.32945	2.16306	1.4975
	6day 4-6	291	171	27	19	11	9	2	530		6day 4-6	54.9057	32.2642	5.09434	3.58491	2.07547	1.69811	0.377358
	Gal3-	<15	15-30	30-45	45-60	60-75	75-90	>90			Gal3-	<15	15-30	30-45	45-60	60-75	75-90	>90
	6day 1-1	69	62	47	18	11	7	5	219		6day 1-1	31.5068	28.3105	21.4612	8.21918	5.02283	3.19635	2.28311
	6day 1-2	73	77	58	13	14	9	4	248		6day 1-2	29.4355	31.0484	23.3871	5.24194	5.64516	3.62903	1.6129
	6day 1-3	114	119	99	32	27	17	7	415		6day 1-3	27.4699	28.6747	23.8554	7.71084	6.50602	4.09639	1.68675
	6day 1-4	167	157	126	47	25	19	16	557		6day 1-4	29.982	28.1867	22.6212	8.43806	4.48833	3.41113	2.87253
	6day 1-5	143	136	111	47	27	11	12	487		6day 1-5	29.3634	27.9261	22.7926	9.65092	5.54415	2.25873	2.46407
	6day 1-6	111	106	89	37	23	7	6	379		6day 1-6	29.2876	27.9683	23.4828	9.76253	6.0686	1.84697	1.58311
	6day 2-1	104	101	76	33	12	4	5	335		6day 2-1	31.0448	30.1493	22.6866	9.85075	3.58209	1.19403	1.49254
	6day 2-2	165	156	117	58	22	11	9	538		6day 2-2	30.6691	28.9963	21.7472	10.7807	4.08922	2.04461	1.67286
	6day 2-3	105	99	79	31	9	6	7	336		6day 2-3	31.25	29.4643	23.5119	9.22619	2.67857	1.78571	2.08333
	6day 2-4	176	156	109	47	23	17	7	535		6day 2-4	32.8972	29.1589	20.3738	8.78505	4.29907	3.17757	1.30841
	6day 2-5	115	103	98	49	19	12	9	405		6day 2-5	28.3951	25.4321	24.1975	12.0988	4.69136	2.96296	2.22222
	6day 2-6	123	117	106	51	21	10	2	430		6day 2-6	28.6047	27.2093	24.6512	11.8605	4.88372	2.32558	0.465116
	6day 3-1	156	146	112	66	31	17	3	531		6day 3-1	29.3785	27.4953	21.0923	12.4294	5.83804	3.20151	0.564972
	6day 3-2	143	132	107	47	26	12	11	478		6day 3-2	29.9163	27.6151	22.3849	9.83264	5.43933	2.51046	2.30126
	6day 3-3	109	98	88	32	17	9	7	360		6day 3-3	30.2778	27.2222	24.4444	8.88889	4.72222	2.5	1.94444
	6day 3-4	79	99	57	26	19	11	5	296		6day 3-4	26.6892	33.4459	19.2568	8.78378	6.41892	3.71622	1.68919
	6day 3-5	98	89	76	31	17	8	7	326		6day 3-5	30.0613	27.3006	23.3129	9.5092	5.21472	2.45399	2.14724
	6day 3-6	107	70	66	33	17	7	8	308		6day 3-6	34.7403	22.7273	21.4286	10.7143	5.51948	2.27273	2.5974
	6day 4-1	139	129	107	51	29	12	12	479		6day 4-1	29.0188	26.9311	22.3382	10.6472	6.05428	2.50522	2.50522
	6day 4-2	141	138	126	47	22	13	9	496		6day 4-2	28.4274	27.8226	25.4032	9.47581	4.43548	2.62097	1.81452
	6day 4-3	122	167	112	33	14	7	3	458		6day 4-3	26.6376	36.4629	24.4541	7.20524	3.05677	1.52838	0.655022
	6day 4-4	179	129	101	32	15	9	7	472		6day 4-4	37.9237	27.3305	21.3983	6.77966	3.17797	1.90678	1.48305
	6day 4-5	183	187	142	41	18	10	6	587		6day 4-5	31.1755	31.8569	24.1908	6.98467	3.06644	1.70358	1.02215
	6day 4-6	188	121	76	31	16	13	9	454		6day 4-6	41.4097	26.652	16.7401	6.82819	3.52423	2.86344	1.98238
	5-FU 8days																				<15				15-30				30-45				45-60				60-75				75-90				>90
	Gal3+	<15	15-30	30-45	45-60	60-75	75-90	>90			Gal3+	<15	15-30	30-45	45-60	60-75	75-90	>90		Gal-3+	61.5905	62.5645	61.1644	66.4749	24.4865	19.9765	23.4518	20.7747	8.73591	10.3365	9.84895	6.84754	3.15351	4.23808	3.29259	3.18263	1.33718	1.83533	1.54239	2.03085	0.555075	0.736261	0.424288	0.540741	0.141339	0.312808	0.275513	0.148588
	8day 1-1	596	221	75	17	5	0	0	914		8day 1-1	65.2079	24.1794	8.20569	1.85996	0.547046	0	0		Gal-3-	36.1111	34.947	32.6656	36.6834	22.9782	29.1809	29.2782	27.5505	21.0531	18.4705	20.086	17.0098	9.35252	8.59603	9.9104	9.77523	5.65569	4.2993	3.7772	3.78809	2.59241	3.0052	2.24115	3.03389	2.25694	1.50108	2.04151	2.15905
	8day 1-2	426	124	66	27	11	5	1	660		8day 1-2	64.5455	18.7879	10	4.09091	1.66667	0.757576	0.151515
	8day 1-3	279	107	44	12	3	1	0	446		8day 1-3	62.5561	23.991	9.86547	2.69058	0.672646	0.224215	0			<15	15-30	30-45	45-60	60-75	75-90	>90
	8day 1-4	570	271	96	32	12	17	7	1005		8day 1-4	56.7164	26.9652	9.55224	3.18408	1.19403	1.69154	0.696517		Gal3+	62.9486	22.1724	8.94222	3.4667	1.68644	0.564091	0.219562
	8day 1-5	376	171	44	17	12	2	0	622		8day 1-5	60.4502	27.492	7.07395	2.73312	1.92926	0.321543	0		Gal3-	35.1018	27.2469	19.1549	9.40855	4.38007	2.71816	1.98965
	8day 1-6	179	76	23	13	6	1	0	298		8day 1-6	60.0671	25.5034	7.71812	4.36242	2.01342	0.33557	0
	8day 2-1	456	124	79	12	11	3	3	688		8day 2-1	66.2791	18.0233	11.4826	1.74419	1.59884	0.436047	0.436047			<15	15-30	30-45	45-60	60-75	75-90	>90
	8day 2-2	268	79	42	11	5	1	2	408		8day 2-2	65.6863	19.3627	10.2941	2.69608	1.22549	0.245098	0.490196		Gal3+	2.42281	2.14222	1.54881	0.51773	0.307419	0.128859	0.0875245
	8day 2-3	751	276	101	72	32	12	5	1249		8day 2-3	60.1281	22.0977	8.08647	5.76461	2.56205	0.960769	0.40032		Gal3-	1.77758	2.9541	1.78325	0.591505	0.884616	0.376575	0.33741
	8day 2-4	466	128	59	42	11	5	1	712		8day 2-4	65.4494	17.9775	8.28652	5.89888	1.54494	0.702247	0.140449
	8day 2-5	179	66	42	17	7	2	0	313		8day 2-5	57.1885	21.0863	13.4185	5.43131	2.23642	0.638978	0
	8day 2-6	296	104	51	19	9	7	2	488		8day 2-6	60.6557	21.3115	10.4508	3.89344	1.84426	1.43443	0.409836
	8day 3-1	349	171	74	12	11	6	1	624		8day 3-1	55.9295	27.4038	11.859	1.92308	1.76282	0.961538	0.160256
	8day 3-2	288	79	32	11	5	0	0	415		8day 3-2	69.3976	19.0361	7.71084	2.6506	1.20482	0	0
	8day 3-3	346	91	23	10	4	1	0	475		8day 3-3	72.8421	19.1579	4.84211	2.10526	0.842105	0.210526	0
	8day 3-4	198	102	33	11	4	1	1	350		8day 3-4	56.5714	29.1429	9.42857	3.14286	1.14286	0.285714	0.285714
	8day 3-5	527	222	101	55	12	7	5	929		8day 3-5	56.7277	23.8967	10.8719	5.92034	1.29171	0.753498	0.538213
	8day 3-6	166	66	43	12	9	1	2	299		8day 3-6	55.5184	22.0736	14.3813	4.01338	3.01003	0.334448	0.668896
	8day 4-1	562	144	53	19	12	3	4	797		8day 4-1	70.5144	18.0678	6.64994	2.38394	1.50565	0.376412	0.501882
	8day 4-2	591	217	61	21	14	2	0	906		8day 4-2	65.2318	23.9514	6.73289	2.31788	1.54525	0.220751	0
	8day 4-3	466	193	43	17	9	2	1	731		8day 4-3	63.7483	26.4022	5.88235	2.32558	1.23119	0.273598	0.136799
	8day 4-4	535	165	41	26	17	5	2	791		8day 4-4	67.6359	20.8597	5.18331	3.28698	2.14918	0.632111	0.252845
	8day 4-5	371	83	53	33	21	6	0	567		8day 4-5	65.4321	14.6384	9.34744	5.82011	3.7037	1.0582	0
	8day 4-6	291	91	32	13	9	3	0	439		8day 4-6	66.287	20.7289	7.28929	2.96128	2.05011	0.683371	0
	Gal3-	<15	15-30	30-45	45-60	60-75	75-90	>90			Gal3-	<15	15-30	30-45	45-60	60-75	75-90	>90
	8day 1-1	114	79	67	21	17	7	9	314		8day 1-1	36.3057	25.1592	21.3376	6.6879	5.41401	2.2293	2.86624
	8day 1-2	134	106	77	32	21	9	7	386		8day 1-2	34.715	27.4611	19.9482	8.29016	5.44041	2.33161	1.81347
	8day 1-3	166	75	96	44	27	12	12	432		8day 1-3	38.4259	17.3611	22.2222	10.1852	6.25	2.77778	2.77778
	8day 1-4	132	98	77	31	31	9	7	385		8day 1-4	34.2857	25.4545	20	8.05195	8.05195	2.33766	1.81818
	8day 1-5	142	131	107	47	21	11	7	466		8day 1-5	30.4721	28.1116	22.9614	10.0858	4.50644	2.36052	1.50215
	8day 1-6	169	57	79	51	17	14	11	398		8day 1-6	42.4623	14.3216	19.8492	12.8141	4.27136	3.51759	2.76382
	8day 2-1	145	133	61	37	21	17	7	421		8day 2-1	34.4418	31.5914	14.4893	8.7886	4.98812	4.038	1.66271
	8day 2-2	197	131	105	47	31	18	11	540		8day 2-2	36.4815	24.2593	19.4444	8.7037	5.74074	3.33333	2.03704
	8day 2-3	139	127	81	31	19	11	6	414		8day 2-3	33.5749	30.6763	19.5652	7.48792	4.58937	2.657	1.44928
	8day 2-4	159	141	101	34	17	24	9	485		8day 2-4	32.7835	29.0722	20.8247	7.01031	3.50515	4.94845	1.85567
	8day 2-5	201	177	100	51	21	13	7	570		8day 2-5	35.2632	31.0526	17.5439	8.94737	3.68421	2.2807	1.22807
	8day 2-6	192	147	98	55	17	4	4	517		8day 2-6	37.1373	28.4333	18.9555	10.6383	3.2882	0.773694	0.773694
	8day 3-1	155	132	66	21	11	5	5	395		8day 3-1	39.2405	33.4177	16.7089	5.31646	2.78481	1.26582	1.26582
	8day 3-2	127	121	97	44	21	6	7	423		8day 3-2	30.0236	28.6052	22.9314	10.4019	4.96454	1.41844	1.65485
	8day 3-3	161	147	102	57	19	7	6	499		8day 3-3	32.2645	29.4589	20.4409	11.4228	3.80762	1.40281	1.2024
	8day 3-4	186	164	111	71	15	12	10	569		8day 3-4	32.6889	28.8225	19.5079	12.478	2.6362	2.10896	1.75747
	8day 3-5	97	86	71	34	11	9	9	317		8day 3-5	30.5994	27.1293	22.3975	10.7256	3.47003	2.83912	2.83912
	8day 3-6	106	96	63	31	17	15	12	340		8day 3-6	31.1765	28.2353	18.5294	9.11765	5	4.41176	3.52941
	8day 4-1	151	88	55	26	15	12	13	360		8day 4-1	41.9444	24.4444	15.2778	7.22222	4.16667	3.33333	3.61111
	8day 4-2	113	93	47	24	14	13	9	313		8day 4-2	36.1022	29.7125	15.016	7.66773	4.47284	4.15335	2.8754
	8day 4-3	234	171	89	44	13	14	11	576		8day 4-3	40.625	29.6875	15.4514	7.63889	2.25694	2.43056	1.90972
	8day 4-4	176	166	91	53	13	9	7	515		8day 4-4	34.1748	32.233	17.6699	10.2913	2.52427	1.74757	1.35922
	8day 4-5	104	71	71	49	14	11	7	327		8day 4-5	31.8043	21.7125	21.7125	14.9847	4.28135	3.36391	2.14067
	8day 4-6	134	104	64	41	19	12	4	378		8day 4-6	35.4497	27.5132	16.9312	10.8466	5.02646	3.1746	1.0582

## Sheet: Fig. 2
Figure 2a and b	WT	KSL %		WT	KSL No.	KSL/BM		KO	KSL %		KO No.	KSL No.	KSL/BM		KSL %				KSL No.
	#1	2.32		#1	5201	0.20804		#1	2.72		#1	7027	0.28108		WT	0.19	0.029		WT	4817.9	716.1
	#2	2.07		#2	5609	0.22436		#2	3.02		#2	6637	0.26548		KO	0.26	0.034		KO	6456.9	838.91
	#3	2.12		#3	4099	0.16396		#3	1.77		#3	6521	0.26084
	#4	2.42		#4	3923	0.15692		#4	2.19		#4	4779	0.19116
	#5	2.47		#5	5485	0.2194		#5	2.69		#5	6271	0.25084
	#6	1.06		#6	3876	0.15504		#6	1.78		#6	6357	0.25428
	#7	1.75		#7	5835	0.2334		#7	3.27		#7	5835	0.2334
	#8	1.34		#8	4553	0.18212		#8	2.97		#8	7117	0.28468
	#9	1.44		#9	5008	0.20032		#9	1.96		#9	6098	0.24392
	#10	1.3		#10	4590	0.1836		#10	2.71		#10	7927	0.31708
		1.829			4817.9	0.192716			2.508			6456.9	0.258276
		0.517675			716.101	0.028644			0.542746			838.911	0.0335564
Figure 2c	WT %	LT-HSC	ST-HSC	MPP2	MPP3		KO %	LT-HSC	ST-HSC	MPP2	MPP3
	#1	19	24.4	12.3	44.3		#1	9.7	28.7	7.66	53.94
	#2	23	17	18.6	41.4		#2	14.6	25.9	6.73	52.77
	#3	16.9	21	22.9	39.2		#3	11.4	21	10.62	56.98
	#4	18.1	19.7	21.6	40.6		#4	11.19	26.2	7.23	55.38
	#5	19.2	24.6	14.1	42.1		#5	9.77	28.4	10.6	51.23
	#6	15.2	21	17.6	46.2		#6	16.3	25.7	9.78	48.22
	#7	21.5	27.2	12.3	39		#7	11.5	27.96	7.58	52.96
	#8	17.2	26.5	13.7	42.6		#8	12.09	30.7	9.66	47.55
	#9	13.7	32.4	13.2	40.7		#9	10.2	30.5	5.93	53.37		WT			KO
	#10	17.9	17.5	13.3	51.3		#10	11.72	30.5	7.78	50
		18.17	23.13	15.96	42.74			11.847	27.556	8.357	52.24
		2.74066	4.80441	3.9396	3.72922			2.10479	2.98906	1.67016	3.00902
Figure 2d	WT No.	LT-HSC	ST-HSC	MPP2	MPP3	MPP4		KO No.	LT-HSC	ST-HSC	MPP2	MPP3	MPP4
	#1	519	666	336	1209	2471		#1	377	1116	298	2098	3138
	#2	690	510	558	1243	2608		#2	499	885	230	1804	3219
	#3	467	456	497	851	1928		#3	425	784	396	2126	2790
	#4	594	429	470	883	1747		#4	270	632	174	1336	2367
	#5	547	701	402	1200	2635		#5	308	895	334	1614	3120
	#6	353	488	409	1073	1553		#6	388	769	293	1443	3364
	#7	693	877	397	1257	2611		#7	344	836	227	1584	2844
	#8	427	658	340	1057	2071		#8	454	1153	363	1786	3361
	#9	439	803	327	1008	2531		#9	357	1068	208	1870	2595
	#10	544	337	256	986	2667		#10	464	1207	308	1979	3969
		527.3	592.5	399.2	1076.7	2282.2			388.6	934.5	283.1	1764	3076.7
		111.049	174.829	90.1367	147.074	418.008			72.3882	190.911	71.6247	267.347	454.301
Figure 2e	WT#1	WT#2	WT#3		WT	KO
	102	89	121		85.83	134.33
	77	72	67		83.17	140.83
	83	81	77		92	126.33
	63	69	78		87	133.83
	97	91	99		4.52978	7.26292
	93	97	110
	85.8333	83.1667	92
	KO#1	KO#2	KO#3
	132	121	129
	121	136	157
	98	147	77
	154	96	98
	168	189	159
	133	156	138
	134.333	140.833	126.333
Figure 2f and g		GM	M	G	GEMM	E			GM	M	G	GEMM	E		CFU No.	CFU-GM	CFU-M	CFU-G	CFU-GEMM	BFU-E		CFU %	CFU-GM	CFU-M	CFU-G	CFU-GEMM	BFU-E
	WT1-1	133	72	15	27	12		KO1-1	139	100	21	54	25		WT	123.556	74	14.6667	22.3333	13		WT	50.39	29.5867	5.86333	8.96333	5.19667
	WT1-2	127	71	15	20	14		KO1-2	237	147	26	51	24		KO	218	120.444	26.5556	56.1111	23.6667		KO	50.3733	26.3833	5.82	12.25	5.17333
	WT1-3	100	74	13	19	12		KO1-3	221	112	27	56	17
	WT2-1	117	67	14	22	14		KO2-1	267	132	19	67	27
	WT2-2	124	75	15	23	11		KO2-2	209	101	21	52	24
	WT2-3	132	77	13	19	12		KO2-3	242	129	27	55	23
	WT3-1	114	75	16	31	13		KO3-1	229	137	34	60	26
	WT3-2	139	74	14	22	15		KO3-2	211	127	35	59	24
	WT3-3	126	81	17	18	14		KO3-3	207	99	29	51	23
	CFU No.	CFU-GM	CFU-M	CFU-G	CFU-GEMM	BFU-E		CFU %	CFU-GM	CFU-M	CFU-G	CFU-GEMM	BFU-E
	WT1	120	72.3333	14.3333	22	12.6667		WT1	51.14	29.13	5.77	8.86	5.1
	WT2	124.333	73	14	21.3333	12.3333		WT2	50.75	29.72	5.71	8.79	5.03
	WT3	126.333	76.6667	15.6667	23.6667	14		WT3	49.28	29.91	6.11	9.24	5.46
	KO1	199	119.667	24.6667	53.6667	22		KO1	51.75	26.32	5.41	11.7	4.82
	KO2	239.333	120.667	22.3333	58	24.6667		KO2	51.47	25.96	4.8	12.47	5.3
	KO3	215.667	121	32.6667	56.6667	24.3333		KO3	47.9	26.87	7.25	12.58	5.4
Figure 2h	Weight						Number
	S8			S13			S8			S13
	WT	KO		WT	KO		WT	KO		WT	KO
	51	52		143	121		30	41		53	37
	38	66		139	129		34	42		44	33
	61	82		160	138		37	49		59	36
	42	72		156	134		34	44		55	27
	43	55		165	111		36	50		52	32
	37	92		135	134		35	43		57	33
	36	87		167	144		27	49		41	42
	41	61		149	121		29	47		57	33
	43.625	70.875		151.75	129		32.75	45.625		52.25	34.125
	8.45049	14.9326		12.0801	10.7438		3.61544	3.5431		6.47523	4.35685
Figure 2i		LTC-IC			LTC-IC		LTC-IC No.			LTC-IC No.
	WT1-1	47		KO1-1	12		WT1	41		WT	KO
	WT1-2	39		KO1-2	7		WT2	44.6667		40.3333	11.3333
	WT1-3	37		KO1-3	11		WT3	35.3333		4.70225	1.20185
	WT2-1	49		KO2-1	10		KO1	10
	WT2-2	36		KO2-2	16		KO2	11.6667
	WT2-3	49		KO2-3	9		KO3	12.3333
	WT3-1	27		KO3-1	14
	WT3-2	37		KO3-2	16
	WT3-3	42		KO3-3	7

## Sheet: Fig. 3
Figure 3a		G0	G1	S/G2/M			G0	G1	S/G2/M
	WT1	69.43	27.79	2.23		KO1	39.77	45.47	13.55
	WT2	66.51	29.62	2.92		KO2	40.43	43.12	16.2
	WT3	69.12	29.2	0.97		KO3	43.56	39.25	17.11
	WT4	71.33	25.17	3.49		KO4	48.29	37.17	14.17
		69.0975	27.945	2.4025			43.0125	41.2525	15.2575
		1.98245	2.00876	1.08509			3.88737	3.7395	1.67514
Figure 3b	WT1	9.47	KO1	20.82
	WT2	14.1	KO2	27.71
	WT3	11.6	KO3	24.41
	WT4	12.8	KO4	21.12
		11.9925		23.515
		1.96729		3.23512
Figure 3c		p15	p16	p18	p19	p21	p27	p57
	WT1	1.03	0	0.88	0	1.09	0.91	1.09
	WT2	1.11	0	1.09	0	0.92	1	1
	WT3	0.87	0	1.05	0	1	1.09	0.91
	KO1	0.79	0	1.17	0	0.22	0.92	0.84
	KO2	0.65	0	0.91	0	0.41	0.83	0.99
	KO3	1.14	0	0.78	0	0.28	1.09	0.9
		p15	p16	p18	p19	p21	p27	p57
	WT	1.00333	0	1.00667	0	1.00333	1	1
	KO	0.86	0	0.953333	0	0.303333	0.946667	0.91
		p15	p16	p18	p19	p21	p27	p57
	WT	0.122202		0.111505		0.085049	0.09	0.09
	KO	0.252389		0.198578		0.0971253	0.132035	0.0754983
Figure 3e	WT1-1	207	KO1-1	49		WT2-1	207	KO2-1	34		WT3-1	186	KO3-1	43		WT	KO
	WT1-2	197	KO1-2	31		WT2-2	198	KO2-2	21		WT3-2	192	KO3-2	27		207.14	37.71
	WT1-3	219	KO1-3	37		WT2-3	163	KO2-3	45		WT3-3	167	KO3-3	41		216.29	36
	WT1-4	221	KO1-4	32		WT2-4	234	KO2-4	61		WT3-4	265	KO3-4	43		211.14	34.86
	WT1-5	187	KO1-5	31		WT2-5	271	KO2-5	27		WT3-5	179	KO3-5	19		211.523	36.19
	WT1-6	210	KO1-6	41		WT2-6	207	KO2-6	19		WT3-6	225	KO3-6	54		4.58703	1.43447
	WT1-7	209	KO1-7	43		WT2-7	234	KO2-7	45		WT3-7	264	KO3-7	17
		207.143		37.7143			216.286		36			211.143		34.8571
Figure 3f and g	5-FU 4day %			5-FU 6day %			5-FU 8day %			5-FU 4day No.			5-FU 6day No.			5-FU 8day No.				4day	6day	8day			4day	6day	8day
		LT-HSC			LT-HSC			LT-HSC			LT-HSC			LT-HSC			LT-HSC		WT	311.5	629.25	1035		WT	88.12	145.94	115.02
	WT1	9.04		WT1	19.3		WT1	21.7		WT1	433		WT1	601		WT1	1126		KO	77.5	111.25	288.75		KO	15.24	22.47	39.43
	WT2	8.64		WT2	20.4		WT2	22.3		WT2	229		WT2	758		WT2	889
	WT3	8.02		WT3	17.2		WT3	21.1		WT3	270		WT3	435		WT3	1128
	WT4	9.17		WT4	19.11		WT4	22.5		WT4	314		WT4	723		WT4	997
		8.7175			19.0025			21.9			311.5			629.25			1035
		0.516809			1.32942			0.632456			88.123			145.941			115.022
		LT-HSC			LT-HSC			LT-HSC			LT-HSC			LT-HSC			LT-HSC
	KO1	7.86		KO1	10.5		KO1	21.5		KO1	63		KO1	144		KO1	264
	KO2	4.41		KO2	8.74		KO2	20.2		KO2	74		KO2	107		KO2	265
	KO3	4.87		KO3	9.04		KO3	19.4		KO3	99		KO3	94		KO3	279
	KO4	6.17		KO4	10.47		KO4	17.77		KO4	74		KO4	100		KO4	347
		5.8275			9.6875			19.7175			77.5			111.25			288.75
		1.54644			0.929063			1.56031			15.2425			22.4704			39.4324
Figure 3i	1st BM-T			2nd BM-T			3rd BM-T
	WT	KO		WT	KO		WT	KO
	80.44	74.09		80.61	34.38		43.26	11.25
	86.64	78.6		86.43	42.69		56.17	10.94
	83.42	85.13		79.63	38.08		33.69	14.12
	79.62	85.68		71.62	33.03		55.42	7.37
	80.95	78.05		80.95	31.02		45.98	9.25
	82.214	80.31		79.848	35.84		46.904	10.586
	2.85121	4.96964		5.3119	4.6152		9.31562	2.50913

## Sheet: Fig. 4
Figure 4a		Gal3				GAPDH						Gal3
		#1	#2	#3	#4	#1	#2	#3	#4			#1	#2	#3	#4
	WT	31.19	30.98	31.49	31.16	19.98	20.21	20.33	20.18		WT	11.21	10.77	11.16	10.98	11.03
	Ctrl	31.05	32.01	31.51	32.42	20.04	21.18	21.47	20.67		Ctrl	11.01	10.83	10.04	11.75
	Tg (Tie2)	21.87	23.45	23.07	23.77	18.99	20.88	20.31	21.17		Tg (Tie2)	2.88	2.57	2.76	2.6
	Tg (Vav1)	22.77	23.01	22.98	23.19	19.99	20.51	20.37	20.36		Tg (Vav1)	2.78	2.5	2.61	2.83
		Gal3						Gal3
		#1	#2	#3	#4			#1	#2	#3	#4
	WT	0.18	-0.26	0.13	-0.05		WT	0.882703	1.19748	0.913831	1.03526	1.00732	0.142841
	Ctrl	-0.02	-0.2	-0.99	0.72		Ctrl	1.01396	1.1487	1.98618	0.607097	1.18899	0.579188
	Tg (Tie2)	-8.15	-8.46	-8.27	-8.43		Tg (Tie2)	284.05	352.139	308.687	344.892	322.442	31.8803
	Tg (Vav1)	-8.25	-8.53	-8.42	-8.2		Tg (Vav1)	304.437	369.646	342.509	294.067	327.665	34.8862
Figure 4b	E10.5					E11.5					E12.5
		Ctrl	Tg (Tie2)	Tg (Vav-1)			Ctrl	Tg (Tie2)	Tg (Vav-1)			Ctrl	Tg (Tie2)	Tg (Vav-1)
	#1	45	44	46		#1	345	62	59		#1	1134	157	153
	#2	29	28	29		#2	321	76	77		#2	1279	114	164
	#3	41	37	41		#3	279	91	100		#3	1255	132	118
	#4	39	32	37		#4	309	74	79		#4	1094	176	173
		38.5	35.25	38.25			313.5	75.75	78.75			1190.5	144.75	152
		6.80686	6.89807	7.18215			27.4408	11.8989	16.7804			90.3641	27.2932	24.097
Figure 4c	No.	GM	M	G	GEMM	E		No.	GM	M	G	GEMM	E		No.	GM	M	G	GEMM	E
	Ctrl	36.11	13.89	16.45	17.76	12		Tg (Tie2)	17.88	6.67	6.22	6.13	4.09		Tg (Vav1)	16.67	6.11	7.44	6.22	4
		30	14.44	15.11	13.89	10.45			16.52	7.22	7.48	7.67	4.78			15.11	7.89	5.67	7.21	4.67
		33.44	12.33	13.55	15.79	7.57			15.55	5.57	5.78	6.03	4.14			18.33	7.34	6.33	5.78	4.11
		33.1833	13.5533	15.0367	15.8133	10.0067			16.65	6.48667	6.49333	6.61	4.33667			16.7033	7.11333	6.48	6.40333	4.26
		3.06308	1.09455	1.45139	1.93511	2.24803			1.17043	0.840139	0.882345	0.919348	0.384751			1.61026	0.911391	0.894483	0.732416	0.359305
Figure 4d	%	GM	M	G	GEMM	E		%	GM	M	G	GEMM	E		%	GM	M	G	GEMM	E
	Ctrl	37.53	14.44	17.1	18.46	12.47		Tg (Tie2)	43.62	16.27	15.18	14.95	9.98		Tg (Vav1)	41.22	15.11	18.4	15.38	9.89
		35.76	17.21	18.01	16.56	12.46			37.83	16.53	17.13	17.56	10.95			37.26	19.46	13.98	17.78	11.52
		42.5	15.67	17.22	14.98	9.63			41.94	15.03	15.59	16.27	11.17			43.76	17.52	15.11	13.8	9.81
		38.5967	15.7733	17.4433	16.6667	11.52			41.13	15.9433	15.9667	16.26	10.7			40.7467	17.3633	15.83	15.6533	10.4067
		3.49431	1.38789	0.494402	1.74245	1.6368			2.97877	0.801582	1.02812	1.30503	0.633167			3.27575	2.17923	2.29628	2.00403	0.965004
Figure 4e		G0	G1	S/G2/M		Tie-2	G0	G1	S/G2/M		Vav-1	G0	G1	S/G2/M
	Ctrl #1	21.71	41.84	36.01		Tg #1	68.08	21.28	10.05		Tg #1	70.31	15.42	13.88
	Ctrl #2	19.22	43.76	36.77		Tg #2	78.1	11.97	9.53		Tg #2	70.87	20.99	7.44
	Ctrl #3	17.88	41.76	39.8		Tg #3	60.33	30.7	8.49		Tg #3	70.92	17.48	11.03
	Ctrl #4	19.6	42.44	37.53		Tg #4	68.84	21.32	9.36		Tg #4	70.7	17.96	10.78
		19.6025	42.45	37.5275			68.8375	21.3175	9.3575			70.7	17.9625	10.7825
		1.58691	0.924554	1.63716			7.27428	7.64653	0.648556			0.276526	2.29948	2.6349
Figure 4f		p15	p16	p18	p19	p21	p27	p57	GAPDH			p15	p16	p18	p19	p21	p27	p57
	Ctrl 1	34.27	0	29.63	0	30.19	29.63	32.17	19.82		Ctrl 1	14.45	0	9.81	0	10.37	9.81	12.35
	Ctrl 2	34.51	0	29.71	0	30.12	29.65	32.28	19.73		Ctrl 2	14.78	0	9.98	0	10.39	9.92	12.55
	Ctrl 3	34.29	0	29.33	0	30.26	29.74	32.54	19.65		Ctrl 3	14.64	0	9.68	0	10.61	10.09	12.89
	Tg 1 (Tie2)	34.23	0	29.66	0	26.13	29.07	30.26	19.23		Tg 1 (Tie2)	15	0	10.43	0	6.9	9.84	11.03
	Tg 2 (Tie2)	34.17	0	28.71	0	26.45	29.51	31.11	19.45		Tg 2 (Tie2)	14.72	0	9.26	0	7	10.06	11.66
	Tg 3 (Tie2)	34.23	0	28.57	0	26.51	29.49	31.47	19.61		Tg 3 (Tie2)	14.62	0	8.96	0	6.9	9.88	11.86
	Tg 1 (Vav1)	34.61	0	29.91	0	27.01	29.47	31.89	20.01		Tg 1 (Vav1)	14.6	0	9.9	0	7	9.46	11.88
	Tg 2 (Vav1)	34.61	0	30.15	0	27.11	29.51	31.76	20.24		Tg 2 (Vav1)	14.37	0	9.91	0	6.87	9.27	11.52
	Tg 3 (Vav1)	34.57	0	28.56	0	26.98	30.02	31.48	19.92		Tg 3 (Vav1)	14.65	0	8.64	0	7.06	10.1	11.56
												14.6233		9.82333		10.4567	9.94	12.5967
		p15	p16	p18	p19	p21	p27	p57
	Ctrl 1	-0.173333	0	-0.0133333	0	-0.0866667	-0.13	-0.246667			p15	p16	p18	p19	p21	p27	p57
	Ctrl 2	0.156667	0	0.156667	0	-0.0666667	-0.02	-0.0466667		Ctrl 1	1.12766	0	1.00928	0	1.06191	1.09429	1.18646
	Ctrl 3	0.0166667	0	-0.143333	0	0.153333	0.15	0.293333		Ctrl 2	0.897095	0	0.897095	0	1.04729	1.01396	1.03288
	Tg 1 (Tie2)	0.376667	0	0.606667	0	-3.55667	-0.1	-1.56667		Ctrl 3	0.988514	0	1.10445	0	0.899171	0.90125	0.816014
	Tg 2 (Tie2)	0.0966667	0	-0.563333	0	-3.45667	0.12	-0.936667		Tg 1 (Tie2)	0.770215	0	0.656712	0	11.7669	1.07177	2.9622
	Tg 3 (Tie2)	-0.00333333	0	-0.863333	0	-3.55667	-0.06	-0.736667		Tg 2 (Tie2)	0.935191	0	1.47768	0	10.9789	0.920188	1.9141
	Tg 1 (Vav1)	-0.0233333	0	0.0766667	0	-3.45667	-0.48	-0.716667		Tg 3 (Tie2)	1.00231	0	1.81924	0	11.7669	1.04247	1.66632
	Tg 2 (Vav1)	-0.253333	0	0.0866667	0	-3.58667	-0.67	-1.07667		Tg 1 (Vav1)	1.0163	0	0.948246	0	10.9789	1.39474	1.64338
	Tg 3 (Vav1)	0.0266667	0	-1.18333	0	-3.39667	0.16	-1.03667		Tg 2 (Vav1)	1.19196	0	0.941696	0	12.0142	1.59107	2.10916
										Tg 3 (Vav1)	0.981686	0	2.27101	0	10.5317	0.895025	2.05148
		p15	p16	p18	p19	p21	p27	p57
	Ctrl 1	1.00442	0	1.00361	0	1.00279	1.00317	1.01178
	Tg (Tie2)	0.902573	0	1.31788	0	11.5043	1.01148	2.18087
	Tg (Vav1)	1.06332	0	1.38698	0	11.1749	1.29361	1.93467
Figure 4h & m		p15	p16	p18	p19	p21	p27	p57	Gal-3	GAPDH			p15	p16	p18	p19	p21	p27	p57	Gal-3
	WT1	33.12	0	29.78	0	29.93	27.55	32.55	31.51	20.68		WT1	-0.206667	0	-0.206667	0	-0.193333	0.0566667	-0.176667	0.173333
	WT2	33.26	0	30.17	0	30.14	27.47	32.71	31.19	20.71		WT2	-0.0966667	0	0.153333	0	-0.0133333	-0.0533333	-0.0466667	-0.176667
	WT3	33.51	0	29.92	0	30.21	27.37	32.83	31.22	20.56		WT3	0.303333	0	0.0533333	0	0.206667	-0.00333333	0.223333	0.00333333
	Tg 1	33.61	0	29.43	0	26.68	26.92	32.74	25.93	20.45		Tg 1	0.513333	0	-0.326667	0	-3.21333	-0.343333	0.243333	-5.17667
	Tg 2	33.15	0	29.69	0	26.78	27.63	32.96	26.71	20.97		Tg 2	-0.466667	0	-0.586667	0	-3.63333	-0.153333	-0.0566667	-4.91667
	Tg 3	33.17	0	30.27	0	26.71	27.19	32.17	25.98	20.63		Tg 3	-0.106667	0	0.333333	0	-3.36333	-0.253333	-0.506667	-5.30667
		p15	p16	p18	p19	p21	p27	p57	Gal-3				p15	p16	p18	p19	p21	p27	p57	Gal-3
	WT1	12.44	0	9.1	0	9.25	6.87	11.87	10.83			WT1	1.15402	0	1.15402	0	1.1434	0.961483	1.13027	0.886791
	WT2	12.55	0	9.46	0	9.43	6.76	12	10.48			WT2	1.0693	0	0.899171	0	1.00928	1.03766	1.03288	1.13027
	WT3	12.95	0	9.36	0	9.65	6.81	12.27	10.66			WT3	0.810378	0	0.963707	0	0.866537	1.00231	0.856584	0.997692
	Tg 1	13.16	0	8.98	0	6.23	6.47	12.29	5.48			Tg 1	0.700602	0	1.25411	0	9.27491	1.26868	0.844791	36.1686
	Tg 2	12.18	0	8.72	0	5.81	6.66	11.99	5.74			Tg 2	1.38191	0	1.50177	0	12.4092	1.11214	1.04006	30.204
	Tg 3	12.54	0	9.64	0	6.08	6.56	11.54	5.35			Tg 3	1.07674	0	0.793701	0	10.2912	1.19196	1.42076	39.5791
		12.6467		9.30667		9.44333	6.81333	12.0467	10.6567
		p15	p16	p18	p19	p21	p27	p57	Gal-3
	WT	1.01123	0	1.00563	0	1.00641	1.00049	1.00658	1.00492
	Tg	1.05308	0	1.1832	0	10.6584	1.19093	1.10187	35.3172
Figure 4i	No.	GM	M	G	GEMM	E		No.	GM	M	G	GEMM	E
	WT 1	143.67	76.33	17.33	22.33	11.3		Tg 1	44.33	24.67	5.33	7.33	3.67
	WT 2	156.67	78.33	21.33	23.33	9.67		Tg 2	53	18.67	7	7.67	3.67
	WT 3	157.33	76	18.33	20.67	10.67		Tg 3	58	24.33	8.67	9	5
		152.557	76.8867	18.9967	22.11	10.5467			51.7767	22.5567	7	8	4.11333
		7.70315	1.26081	2.08167	1.34358	0.821969			6.91662	3.37024	1.67	0.882553	0.767876
Figure 4j	%	GM	M	G	GEMM	E		%	GM	M	G	GEMM	E
	WT 1	53.02	28.17	6.4	8.24	4.17		Tg 1	51.95	28.91	6.25	8.59	4.3
	WT 2	54.15	27.07	7.37	8.06	3.35		Tg 2	58.88	20.74	7.78	8.52	4.08
	WT 3	55.59	26.86	6.48	7.3	3.77		Tg 3	55.24	23.17	8.26	8.57	4.76
		54.2533	27.3667	6.75	7.86667	3.76333			55.3567	24.2733	7.43	8.56	4.38
		1.28811	0.703586	0.538424	0.498932	0.410041			3.46647	4.19526	1.04971	0.0360555	0.346987
Figure 4k		G0	G1	S/G2/M			G0	G1	S/G2/M
	WT 1	52.74	32.23	14.67		Tg 1	78.21	16.79	3.82
	WT 2	57.2	29.8	11.6		Tg 2	68.39	27.45	4.55
	WT 3	51.35	35.66	12.37		Tg 3	64.24	32.14	3.41
	WT 4	49.93	32.82	17.16		Tg 4	71	25.8	2.42
		52.805	32.6275	13.95			70.46	25.545	3.55
		3.14658	2.40734	2.50609			5.86877	6.4249	0.888707
Figure 4l	WT	Tg
	16.51	5.34
	19.61	8
	14.81	6.57
	17.14	7.33
	17.0175	6.81
	1.98886	1.14091

## Sheet: Fig. 5
Figure 5a	0 h	Gal-3	GAPDH		4 h	Gal-3	GAPDH		8 h	Gal-3	GAPDH		12 h	Gal-3	GAPDH
	Ang-1 #1	32.57	21.55		Ang-1 #1	30.21	21.19		Ang-1 #1	29.66	21.75		Ang-1 #1	29.12	20.71
	Ang-1 #2	33.32	21.71		Ang-1 #2	29.88	21.44		Ang-1 #2	29.76	21.61		Ang-1 #2	28.77	20.91
	Ang-1 #3	33.19	22.04		Ang-1 #3	30.12	21.14		Ang-1 #3	29.69	21.71		Ang-1 #3	29.17	21.26
	Ang-1 #4	32.19	20.59		Ang-1 #4	29.78	21.07		Ang-1 #4	28.79	20.77		Ang-1 #4	29.14	20.67
		0 h	4 h	8 h	12 h			0 h	4 h	8 h	12 h			0 h	4 h	8 h	12 h
	Ang-1 #1	11.02	9.02	7.91	8.41		Ang-1 #1	-0.325	-2.325	-3.435	-2.935		Ang-1 #1	1.25266	5.01066	10.8153	7.64756
	Ang-1 #2	11.61	8.44	8.15	7.86		Ang-1 #2	0.265	-2.905	-3.195	-3.485		Ang-1 #2	0.832199	7.49018	9.15779	11.1967
	Ang-1 #3	11.15	8.98	7.98	7.91		Ang-1 #3	-0.195	-2.365	-3.365	-3.435		Ang-1 #3	1.14472	5.15153	10.3031	10.8153
	Ang-1 #4	11.6	8.71	8.02	8.47		Ang-1 #4	0.255	-2.635	-3.325	-2.875		Ang-1 #4	0.837987	6.21175	10.0213	7.33603
		11.345												1.01689	5.96603	10.0744	9.24889
														0.214514	1.14885	0.693825	2.03885
Figure 5b	0 h	Gal-3	GAPDH		4 h	Gal-3	GAPDH		8 h	Gal-3	GAPDH		12 h	Gal-3	GAPDH
	Thpo #1	32.71	21.54		Thpo #1	30.71	20.95		Thpo #1	29.12	20.95		Thpo #1	28.92	20.66
	Thpo #2	33.21	21.41		Thpo #2	31.96	21.17		Thpo #2	29.37	21.24		Thpo #2	29.71	21.54
	Thpo #3	33.51	22.09		Thpo #3	31.78	21.34		Thpo #3	29.27	21.35		Thpo #3	28.69	20.49
	Thpo #4	32.43	21.16		Thpo #4	31.12	20.27		Thpo #4	28.78	20.56		Thpo #4	28.77	20.77
		0 h	4 h	8 h	12 h			0 h	4 h	8 h	12 h			0 h	4 h	8 h	12 h
	Thpo #1	11.17	9.76	8.17	8.26		Thpo #1	-0.245	-1.655	-3.245	-3.155		Thpo #1	1.18509	3.14923	9.48074	8.90737
	Thpo #2	11.8	10.79	8.13	8.17		Thpo #2	0.385	-0.625	-3.285	-3.245		Thpo #2	0.765779	1.54221	9.74728	9.48074
	Thpo #3	11.42	10.44	7.92	8.2		Thpo #3	0.005	-0.975	-3.495	-3.215		Thpo #3	0.99654	1.96564	11.2746	9.28563
	Thpo #4	11.27	10.85	8.22	8		Thpo #4	-0.145	-0.565	-3.195	-3.415		Thpo #4	1.10573	1.47939	9.15779	10.6664
		11.415												1.01329	2.03412	9.9151	9.58503
														0.182212	0.774138	0.937815	0.759182
Figure 5c	0 h	Gal-3	GAPDH		4 h	Gal-3	GAPDH		8 h	Gal-3	GAPDH		12 h	Gal-3	GAPDH
	CXCL12 #1	33.26	21.45		CXCL12 #1	33.27	21.61		CXCL12 #1	33.11	21.22		CXCL12 #1	32.79	20.92
	CXCL12 #2	32.91	21.19		CXCL12 #2	33.34	21.79		CXCL12 #2	33.04	21.42		CXCL12 #2	33.59	21.11
	CXCL12 #3	33.16	21.32		CXCL12 #3	33.87	22.07		CXCL12 #3	32.88	21.31		CXCL12 #3	32.46	20.87
	CXCL12 #4	32.94	21.42		CXCL12 #4	32.19	20.21		CXCL12 #4	33.26	21.76		CXCL12 #4	32.71	21.19
		0 h	4 h	8 h	12 h			0 h	4 h	8 h	12 h			0 h	4 h	8 h	12 h
	CXCL12 #1	11.81	11.66	11.89	11.87		CXCL12 #1	0.0875	-0.0625	0.1675	0.1475		CXCL12 #1	0.941152	1.04427	0.890384	0.902814
	CXCL12 #2	11.72	11.55	11.62	12.48		CXCL12 #2	-0.0025	-0.1725	-0.1025	0.7575		CXCL12 #2	1.00173	1.12701	1.07363	0.59152
	CXCL12 #3	11.84	11.8	11.57	11.59		CXCL12 #3	0.1175	0.0775	-0.1525	-0.1325		CXCL12 #3	0.921784	0.947698	1.11149	1.09619
	CXCL12 #4	11.52	11.98	11.5	11.52		CXCL12 #4	-0.2025	0.2575	-0.2225	-0.2025		CXCL12 #4	1.15069	0.836536	1.16675	1.15069
		11.7225												1.00384	0.98888	1.06057	0.935304
														0.103654	0.125237	0.119725	0.252665
Figure 5e		Gal-3	GAPDH			Gal-3			Gal-3			Gal-3		Ctrl	Ang-1	LY+Ang-1	PD+Ang-1
	Ctrl (PBS)	32.19	20.78		Ctrl (PBS)	11.41		Ctrl (PBS)	0.05		Ctrl (PBS)	0.965936		1.00034	9.3698	2.16459	9.00802
	Ctrl (PBS)	32.58	21.23		Ctrl (PBS)	11.35		Ctrl (PBS)	-0.01		Ctrl (PBS)	1.00696		0.031613	0.908361	0.878768	0.876864
	Ctrl (PBS)	32.23	20.91		Ctrl (PBS)	11.32	11.36	Ctrl (PBS)	-0.04		Ctrl (PBS)	1.02811
	Ang-1	28.86	20.56		Ang-1	8.3		Ang-1	-3.06		Ang-1	8.33973
	Ang-1	28.76	20.68		Ang-1	8.08		Ang-1	-3.28		Ang-1	9.71356
	Ang-1	29.32	21.29		Ang-1	8.03		Ang-1	-3.33		Ang-1	10.0561
	LY+Ang-1	31.02	21.13		LY+Ang-1	9.89		LY+Ang-1	-1.47		LY+Ang-1	2.77022
	LY+Ang-1	31.23	21.23		LY+Ang-1	10		LY+Ang-1	-1.36		LY+Ang-1	2.56685
	LY+Ang-1	32.07	20.92		LY+Ang-1	11.15		LY+Ang-1	-0.21		LY+Ang-1	1.15669
	PD+Ang-1	29.17	20.84		PD+Ang-1	8.33		PD+Ang-1	-3.03		PD+Ang-1	8.1681
	PD+Ang-1	29.68	21.63		PD+Ang-1	8.05		PD+Ang-1	-3.31		PD+Ang-1	9.91766
	PD+Ang-1	29.71	21.51		PD+Ang-1	8.2		PD+Ang-1	-3.16		PD+Ang-1	8.9383
Figure 5f		Gal-3	GAPDH			Gal-3			Gal-3			Gal-3		Ctrl	Thpo	LY+Thpo	PD+Thpo
	Ctrl (PBS)	32.19	20.78		Ctrl (PBS)	11.41		Ctrl (PBS)	0.05		Ctrl (PBS)	0.965936		1.00034	10.046	1.61408	8.45452
	Ctrl (PBS)	32.58	21.23		Ctrl (PBS)	11.35		Ctrl (PBS)	-0.01		Ctrl (PBS)	1.00696		0.031613	0.634736	0.241302	2.16386
	Ctrl (PBS)	32.23	20.91		Ctrl (PBS)	11.32	11.36	Ctrl (PBS)	-0.04		Ctrl (PBS)	1.02811
	Thpo	28.37	20.44		Thpo	7.93		Thpo	-3.43		Thpo	10.7779
	Thpo	28.61	20.52		Thpo	8.09		Thpo	-3.27		Thpo	9.64646
	Thpo	29.12	21.04		Thpo	8.08		Thpo	-3.28		Thpo	9.71356
	LY+Thpo	32.32	21.43		LY+Thpo	10.89		LY+Thpo	-0.47		LY+Thpo	1.38511
	LY+Thpo	32.22	21.76		LY+Thpo	10.46		LY+Thpo	-0.9		LY+Thpo	1.86607
	LY+Thpo	31.41	20.72		LY+Thpo	10.69		LY+Thpo	-0.67		LY+Thpo	1.59107
	PD+Thpo	29.61	20.89		PD+Thpo	8.72		PD+Thpo	-2.64		PD+Thpo	6.23332
	PD+Thpo	29.52	21.56		PD+Thpo	7.96		PD+Thpo	-3.4		PD+Thpo	10.5561
	PD+Thpo	29.63	21.37		PD+Thpo	8.26		PD+Thpo	-3.1		PD+Thpo	8.57419
Figure 5g	PBS	Ang-1	Thpo
	53	162	165
	47	170	142
	54	139	156
	51.3333	157	154.333
	3.78594	16.0935	11.5902
Figure 5k	8 h	Gal-3	GAPDH		8 h	Gal-3			Gal-3			Gal-3		Ang-1	BAY -1	BAY -5	BAY -10
	Ang-1	29.57	21.78		Ang-1	7.79		Ang-1	-0.0766667		Ang-1	1.05458		1.00072	0.929676	0.229884	0.220794
	Ang-1	30.1	22.19		Ang-1	7.91		Ang-1	0.0433333		Ang-1	0.97041		0.0467681	0.121934	0.0913333	0.0268246
	Ang-1	30.17	22.27		Ang-1	7.9	7.86667	Ang-1	0.0333333		Ang-1	0.97716
	BAY-1	29.57	21.79		BAY-1	7.78		BAY-1	-0.0866667		BAY-1	1.06191
	BAY-1	30.44	22.43		BAY-1	8.01		BAY-1	0.143333		BAY-1	0.905425
	BAY-1	30.12	21.97		BAY-1	8.15		BAY-1	0.283333		BAY-1	0.82169
	BAY-5	32.78	22.67		BAY-5	10.11		BAY-5	2.24333		BAY-5	0.211198
	BAY-5	32.56	21.95		BAY-5	10.61		BAY-5	2.74333		BAY-5	0.149339
	BAY-5	31.78	22.31		BAY-5	9.47		BAY-5	1.60333		BAY-5	0.329116
	BAY-10	32.65	22.67		BAY-10	9.98		BAY-10	2.11333		BAY-10	0.231112
	BAY-10	32.34	22.42		BAY-10	9.92		BAY-10	2.05333		BAY-10	0.240927
	BAY-10	33.21	22.95		BAY-10	10.26		BAY-10	2.39333		BAY-10	0.190342
Figure 5l	8 h	Gal-3	GAPDH		8 h	Gal-3			Gal-3			Gal-3		Thpo	BAY -1	BAY -5	BAY -10
	Thpo	29.64	21.09		Thpo	8.55		Thpo	0.0933333		Thpo	0.937354		1.00145	0.658653	0.316415	0.180051
	Thpo	29.67	21.21		Thpo	8.46		Thpo	0.00333333		Thpo	0.997692		0.0660529	0.141704	0.0896327	0.0725549
	Thpo	29.33	20.97		Thpo	8.36	8.45667	Thpo	-0.0966667		Thpo	1.0693
	BAY-1	30.12	20.9		BAY-1	9.22		BAY-1	0.763333		BAY-1	0.589134
	BAY-1	29.91	21.17		BAY-1	8.74		BAY-1	0.283333		BAY-1	0.82169
	BAY-1	29.83	20.55		BAY-1	9.28		BAY-1	0.823333		BAY-1	0.565135
	BAY-5	31.12	21.31		BAY-5	9.81		BAY-5	1.35333		BAY-5	0.391387
	BAY-5	31.29	20.63		BAY-5	10.66		BAY-5	2.20333		BAY-5	0.217135
	BAY-5	31.71	21.7		BAY-5	10.01		BAY-5	1.55333		BAY-5	0.340722
	BAY-10	31.26	20.79		BAY-10	10.47		BAY-10	2.01333		BAY-10	0.2477
	BAY-10	32.67	21.81		BAY-10	10.86		BAY-10	2.40333		BAY-10	0.189027
	BAY-10	32.56	20.83		BAY-10	11.73		BAY-10	3.27333		BAY-10	0.103426
Figure 5n	Ctrl	BAY
	17.7	12.8
	16.3	14.68
	16.93	14.98
	15.44	17.25
	16.5925	14.9275
	0.958171	1.82431
Figure 5o		Gal-3	p21	GAPDH			Gal-3	p21			Gal-3	p21			Gal-3	p21		Gal-3
	Ctrl-1	31.42	30.67	21.27		Ctrl-1	10.15	9.4		Ctrl-1	0.135	0.08		Ctrl-1	0.91067	0.946058		Ctrl	BAY
	Ctrl-2	30.79	30.21	20.89		Ctrl-2	9.9	9.32		Ctrl-2	-0.115	0		Ctrl-2	1.08298	1		1.00257	0.32719
	Ctrl-3	31.44	30.77	21.36		Ctrl-3	10.08	9.41		Ctrl-3	0.065	0.09		Ctrl-3	0.955945	0.939523		0.0825876	0.140553
	Ctrl-4	30.86	30.08	20.93		Ctrl-4	9.93	9.15		Ctrl-4	-0.085	-0.17		Ctrl-4	1.06069	1.12506
	BAY-1	36.17	34.11	23.97		BAY-1	12.2	10.14		BAY-1	2.185	0.82		BAY-1	0.219912	0.566442		p21
	BAY-2	35.71	34.63	24.79		BAY-2	10.92	9.84		BAY-2	0.905	0.52		BAY-2	0.534033	0.697372		Ctrl	BAY
	BAY-3	35.49	33.21	23.64		BAY-3	11.85	9.57		BAY-3	1.835	0.25		BAY-3	0.280292	0.840896		1.00266	0.665838
	BAY-4	35.43	33.71	23.55		BAY-4	11.88	10.16		BAY-4	1.865	0.84		BAY-4	0.274523	0.558644		0.0859818	0.132929
							10.015	9.32

## Sheet: Fig. 6
Figure 6g	Ctrl	MIT+TA
	17.95	9.82
	18.83	10.27
	19.8	11.61
	15.44	9.77
	18.005	10.3675
	1.86948	0.858307
Figure 6h	Ctrl	MIT+TA
	1.0054	0.4217
	1.0172	0.3971
	0.9972	0.6226
	1.1142	0.5971
	1.0335	0.509625
	0.0544227	0.11663

## Sheet: Supplementary Fig.1
Figure S1 a		Gal3				GAPDH						Gal3
	SP low	32.79	33.54	32.04	33.71	23.67	24.53	23.04	24.5		SP low	9.12	9.01	9	9.21	9.085
	SP high	30.06	30.13	30.52	30.61	19.52	19.41	19.27	19.33		SP high	10.54	10.72	11.25	11.28
		Gal3						Gal3
	SP low	0.035	-0.075	-0.085	0.125		SP low	0.976032	1.05336	1.06069	0.917004	1.00177	0.0682658
	SP high	1.455	1.635	2.165	2.195		SP high	0.364755	0.32197	0.222982	0.218393	0.282025	0.0729725
Figure S1 b		#1	#2	#3	#4			#1	#2	#3	#4				#1	#2	#3	#4
	LT-HSC	33.69	33.16	33.04	33.64		LT-HSC	8.49	8.51	8.76	8.64	8.6		LT-HSC	-0.11	-0.09	0.16	0.04
	ST-HSC	32	31.55	31.92	31.17		ST-HSC	10.57	9.98	9.87	9.2			ST-HSC	1.97	1.38	1.27	0.6
	MPP	31.68	31.67	32.31	31.67		MPP	11.01	10.46	11.18	10			MPP	2.41	1.86	2.58	1.4
	LT-GAPDH	25.2	24.65	24.28	25
	ST_GAPDH	21.43	21.57	22.05	21.97
	MPP-GAPDH	20.67	21.21	21.13	21.67
		#1	#2	#3	#4
	LT-HSC	1.07923	1.06437	0.895025	0.972655	1.00282	0.0859386
	ST-HSC	0.255253	0.384219	0.41466	0.659754	0.428471	0.168963
	MPP	0.188156	0.275476	0.167241	0.378929	0.252451	0.0964737
Figure S1 e		Gal-3			GAPDH					Gal-3						Gal-3
	LT-HSC	33.04	32.41	32.76	24.69	24.07	24.16		LT-HSC	8.35	8.34	8.6	8.43		LT-HSC	-0.08	-0.09	0.17
	2day	33.91	32.84	33.19	24.55	24.27	24.54		2day	9.36	8.57	8.65			2day	0.93	0.14	0.22
	4day	32.81	32.87	33.91	23.08	22.39	23.41		4day	9.73	10.48	10.5			4day	1.3	2.05	2.07
	6day	31.03	31.22	31.61	21.77	22.18	21.94		6day	9.26	9.04	9.67			6day	0.83	0.61	1.24
	8day	31.27	31.06	31.47	22.42	21.93	21.66		8day	8.85	9.13	9.81			8day	0.42	0.7	1.38
		Gal-3
	LT-HSC	1.05702	1.06437	0.888843	1.00341	0.0992865
	2day	0.524858	0.907519	0.858565	0.763648	0.208241
	4day	0.406126	0.241484	0.238159	0.295257	0.0960303
	6day	0.562529	0.655197	0.423373	0.547033	0.116686
	8day	0.747425	0.615572	0.384219	0.582405	0.18386
Figure S1 f		#1	#2	#3
	Ctrl	68.47	61.36	59.44	63.09	4.75709
	2 day	37.66	47.43	39.61	41.5667	5.17055
	4 day	10.21	12.55	13.13	11.9633	1.54588
	6 day	11.31	13.71	14.78	13.2667	1.77697
	8 day	26.42	23.55	22.51	24.16	2.02512

## Sheet: Supplementary Fig. 2
Figure S2 a	WT %	SP high	SP low		KO %	SP high	SP low		KO + Verapamil %	SP high	SP low
	#1	29.45	7.04		#1	28.78	2.53		#1	0.45	0
	#2	27.33	6.37		#2	29.39	2.67		#2	0.42	0
	#3	24.61	6.26		#3	35.86	1.89		#3	0.41	0
	#4	25.09	5.83		#4	30.29	2.16		#4	0.35	0
		26.62	6.375			31.08	2.3125			0.4075	0
		2.22815	0.500833			3.24646	0.354436			0.0419325	0
Figure S2 b	WT No.	SP high	SP low		KO No.	SP high	SP low
	#1	907	566		#1	1533	219
	#2	973	547		#2	1771	221
	#3	1193	462		#3	2371	183
	#4	989	477		#4	1832	196
		1015.5	513			1876.75	204.75
		123.541	51.1924			353.852	18.4097
Figure S2 c	WT %	LT-HSC	ST-HSC	MPP		KO %	LT-HSC	ST-HSC	MPP2
	#1	16.61	37.4	45.46		#1	10.65	30.47	57.71
	#2	15.83	37.86	46.13		#2	9.71	28.59	61.27
	#3	15.12	35.84	48.31		#3	8.72	30.83	60.12
	#4	16.25	35.98	46.66		#4	10.51	29.91	57.79
	#5	14.76	37.77	47.21		#5	9.31	31.85	58.73
	#6	17.84	37.54	44.54		#6	9.16	30.7	58.75
	#7	17.32	42	40.21		#7	10.74	26.75	61			WT			KO
	#8	13.91	35.91	49.47		#8	11.34	30.13	56.84
	#9	18.24	33.64	47.42		#9	11.26	30.27	57.3
	#10	16.69	32.3	49.61		#10	11.84	29.31	56.94
		16.257	36.624	46.502			10.324	29.881	58.645
		1.3786	2.63152	2.74407			1.04634	1.40654	1.64012
Figure S2 d	WT No.	LT-HSC	ST-HSC	MPP		KO No.	LT-HSC	ST-HSC	MPP2
	#1	422	950	1168		#1	301	1020	2160
	#2	393	940	1150		#2	376	1107	2389
	#3	425	1007	1378		#3	298	978	2143
	#4	397	879	1167		#4	383	1123	2137
	#5	379	970	1219		#5	324	974	2183
	#6	431	907	1078		#6	357	1128	2271
	#7	421	1021	989		#7	298	989	2121
	#8	377	974	1361		#8	278	823	1976
	#9	427	978	945		#9	307	1077	1789
	#10	451	873	1379		#10	371	978	1784
		412.3	949.9	1183.4			329.3	1019.7	2095.3
		24.3951	50.5183	155.025			38.7128	93.3953	193.977
Figure S2 e	Myeloid Cell			T Cell			B Cell
	WT	KO		WT	KO		WT	KO
	130654	124841		1545	1746		79127	70102
	130609	125140		1559	1799		79275	79448
	130924	125319		1462	1787		79079	79377
	131430	124907		1481	1755		79237	69216
	131424	124945		1529	1832		88366	68658
	120636	124733		1137	1444		80272	63294
	120882	124242		1141	1161		76140	76902
	122977	132979		1826	1165		76632	76080
	122996	122981		1745	1199		77551	75811
	122603	133602		1844	1178		77773	75967
	126514	126369		1526.9	1506.6		79345.2	73485.5
	4808.38	3708.86		246.352	303.986		3426.93	5344.56
Figure S2 f			WT1	WT2	WT3	WT4	WT5	WT6	WT7	WT8	WT9	WT10	WT11	WT12
	血球計算	白血球数（WBC）	1200	2300	2200	2100	4400	3000	1800	3300	800	1400	1400	800	2058.33	1079.95
		赤血球数（RBC）	631	709	735	793	832	726	773	697	790	681	770	821	746.5	60.4596
		血色素（Hb）	10.3	10.9	11.6	12.6	12.9	11.4	12.2	11.4	12.6	10.7	12.2	12.9	11.8083	0.886729
		ﾍﾏﾄｸﾘｯﾄ（Ht)	31.8	35.4	36.6	40.6	42.4	36.3	39.1	34.8	40.2	33.8	38.9	41	37.575	3.27168
		MCV	50.4	49.9	49.8	51.2	51	50	50.6	49.9	50.9	49.6	50.5	49.9	50.3083	0.53165
		MCH	16.3	15.4	15.8	15.9	15.5	15.7	15.8	16.4	15.9	15.7	15.8	15.7	15.825	0.286436
		MCHC	32.4	30.8	31.7	31	30.4	31.4	31.2	32.8	31.3	31.7	31.4	31.5	31.4667	0.651339
	血小板数（PLT)		28.8	74.6	80.5	54.6	75	63.5	64.3	36.8	63.4	56.3	66.4	71.4	61.3	15.3915
	血液像	好中球	11	4	4	15	4	7	3	2	11	4	4	10	6.58333	4.14418
		好酸球	1	0	0	1	1	0	0	0	0	0	1	0	0.333333	0.492366
		好塩基球	0	0	0	0	0	0	0	0	0	0	0	0	0	0
		リンパ球	84	71	80	83	94	70	86	92	87	86	89	90	84.3333	7.5237
		単球	4	25	16	1	1	23	11	6	2	10	6	0	8.75	8.56128
			KO1	KO2	KO3	KO4	KO5	KO6	KO7	KO8	KO9	KO10	KO11	KO12
	血球計算	白血球数（WBC）	2800	1700	2900	2800	1600	1500	1700	700	3700	700	1100	3000	2016.67	988.878
		赤血球数（RBC）	830	791	795	802	707	718	727	784	560	739	656	647	729.667	78.6665
		血色素（Hb）	13.6	13.1	13.2	13.5	11.8	11.9	12.2	12.8	9.6	12.4	11.6	10.7	12.2	1.18629
		ﾍﾏﾄｸﾘｯﾄ（Ht)	43.5	41	41.3	42.1	38.5	38.6	39.3	40.9	31	39	36.2	32.7	38.675	3.73585
		MCV	52.4	51.8	51.9	52.5	54.5	53.8	54.1	52.2	55.4	52.8	55.2	50.5	53.0917	1.50119
		MCH	16.4	16.6	16.6	16.8	16.7	16.6	16.8	16.3	17.1	16.8	17.7	16.5	16.7417	0.367939
		MCHC	31.3	32	32	32.1	30.6	30.8	31	31.3	31	31.8	32	32.7	31.55	0.638891
	血小板数（PLT)		58.6	25.7	44.3	44.5	97.4	92.1	98.3	79.1	71.2	89.7	85.5	39.7	68.8417	25.3302
	血液像	好中球	4	13	16	10	9	6	7	10	6	14	14	8	9.75	3.79294
		好酸球	1	0	1	0	0	0	0	0	0	0	0	0	0.166667	0.389249
		好塩基球	0	0	0	0	0	0	0	0	0	0	0	0	0	0
		リンパ球	79	82	78	80	88	85	91	89	72	86	84	74	82.3333	5.92887
		単球	16	5	5	10	3	9	2	1	22	0	2	18	7.75	7.33764

## Sheet: Supplementary Fig. 3
Figure S3 b	Body weight (g)		WT-WT	WT-KO		Figure S3 c	spleen weight （mg）		WT-WT	WT-KO
		1	22.2	23.6				1	79	71
		2	21.6	22.11				2	71	71
		3	22.4	21.8				3	81	74
		4	23.6	22.6				4	74	77
		5	22.71	23.57				5	76	73
			22.502	22.736					76.2	73.2
Figure S3 e	Spleen%		WT--WT	WT--KO		Figure S3 f	Spleen No.		WT--WT	WT--KO
		1	0.61	0.49				1	166	203
		2	0.9	0.76				2	296	226
		3	0.51	0.61				3	164	191
		4	0.64	0.71				4	256	277
		5	0.76	0.77				5	190	219
			0.684	0.668					214.4	223.2
			0.1501	0.117983					58.8795	33.0333
Figure S3 h	LSK %		WT	KO		Figure S3 i	LSK No.		WT	KO
		1	1.58	1.28				1	2634	2897
		2	1.22	1.31				2	2634	2936
		3	1.13	1.28				3	2205	2703
		4	1.78	1.69				4	2600	2127
		5	1.12	1.27				5	2921	2356
			1.366	1.366					2598.8	2603.8
			0.297792	0.181742					255.622	351.748
Figure S3 k	LT-HSC %		WT	KO		Figure S3 l	LT-HSC No.		WT	KO
		1	17.8	19.8				1	488	325
		2	20.1	17.6				2	528	429
		3	19.6	17.3				3	378	536
		4	16.7	18.6				4	447	447
		5	18.1	20.1				5	379	408
			18.46	18.68					444	429
			1.38311	1.25976					66.2986	75.8782
Figure S3 n	5-FU		4 day %			6 day %			8 day %
			WT--WT	WT--KO		WT--WT	WT--KO		WT--WT	WT--KO
			99.5	100		97.2	97.8		95.4	99.1
			100	97.8		94.2	93.9		98.6	97.8
			100	100		97	96.2		98.8	97.3
			98.6	98.6		97.9	97.3		97.2	98.3
			99.4	99		98.4	91.2		98.7	99.9
			99.5	99.08		96.94	95.28		97.74	98.48
			0.574456	0.944458		1.63034	2.73075		1.46219	1.03537
Figure S3 o	5-FU		4 day No.			6 day No.			8 day No.
			WT--WT	WT--KO		WT--WT	WT--KO		WT--WT	WT--KO
			338	280		729	671		1211	1143
			327	339		664	713		1367	1204
			379	311		737	661		1154	1255
			326	361		711	637		1227	1171
			297	314		658	731		1361	1297
			333.4	321		699.8	682.6		1264	1214
			29.6699	30.6349		36.711	38.559		95.2575	62.3699

## Sheet: Supplementary Fig. 4
Figure S4 a	Apoptosis %			Figure S4 b	Apoptosis No.			Figure S4 d	24 h	BaF/mock	Gal3-BaF3#1	Gal3-BaF3#1		48 h	BaF/mock	Gal3-BaF3#1	Gal3-BaF3#1		72 h	BaF/mock	Gal3-BaF3#1	Gal3-BaF3#1
	WT	KO			WT	KO			#1	3.75	3.65	3.22		#1	24.8	16.7	13.45		#1	94.7	40.75	39.14
	3.82	3.56			18	19			#2	4.3	2.65	3.17		#2	27.15	16.55	12.55		#2	113.2	41.65	33.27
	2.91	3.74			17	16			#3	3.55	3.3	3.43		#3	27.95	15.05	12.8		#3	93.8	47.25	37.71
	2.89	2.99			16	17				3.86667	3.2	3.27333			26.6333	16.1	12.9333			100.567	43.2167	36.7067
	3.43	3.04			18	19				0.388373	0.507445	0.137961			1.63733	0.912414	0.464579			10.95	3.52184	3.06092
	3.2625	3.3325			17.25	17.75
	0.447912	0.374466			0.957427	1.5
Figure S4 e	6 h	BaF/mock	Gal3-BaF3#1	Gal3-BaF3#1		8 h	BaF/mock	Gal3-BaF3#1	Gal3-BaF3#1		10h	BaF/mock	Gal3-BaF3#1	Gal3-BaF3#1		12 h	BaF/mock	Gal3-BaF3#1	Gal3-BaF3#1		24h	BaF/mock	Gal3-BaF3#1	Gal3-BaF3#1
	#1	13.2	8.18	4.06		#1	22.3	9.33	4.26		#1	42.27	14.47	5.61		#1	59.11	22.13	12.71		#1	67.2	42.11	34.61
	#2	15.71	7.73	4.19		#2	20.66	7.84	5.01		#2	35.51	12.26	4.36		#2	54.3	16.71	13.37		#2	65.32	40.51	30.54
	#3	16.62	7.92	5.09		#3	25.13	8.36	4.44		#3	38.64	10.16	5.12		#3	52.14	19.27	11.19		#3	61.71	39.77	29.93
		15.1767	7.94333	4.44667			22.6967	8.51	4.57			38.8067	12.2967	5.03			55.1833	19.37	12.4233			64.7433	40.7967	31.6933
		1.77128	0.225906	0.560922			2.26125	0.756241	0.391535			3.38308	2.15523	0.629841			3.56797	2.71138	1.11791			2.79006	1.19605	2.54425
Figure S4 f		BaF3			Gal-3 BaF3 #1			Gal-3 BaF3 #2					BaF3			Gal-3 BaF3 #1			Gal-3 BaF3 #2
	p15	No Ct	No Ct	No Ct	No Ct	No Ct	No Ct	No Ct	No Ct	No Ct		p15
	p16	No Ct	No Ct	No Ct	No Ct	No Ct	No Ct	No Ct	No Ct	No Ct		p16
	p18	24.37	24.51	24.52	25.12	24.36	24.37	24.91	24.83	24.27		p18	9.63	9.85	9.69	9.93	9.09	9.04	9.55	9.34	9	9.72333
	p19	No Ct	No Ct	No Ct	No Ct	No Ct	No Ct	No Ct	No Ct	No Ct		p19
	p21	19.71	19.26	19.37	18.78	18.55	18.91	18.79	19.13	18.41		p21	4.97	4.6	4.54	3.59	3.28	3.58	3.43	3.64	3.14	4.70333
	p27	21.59	21.83	21.93	22.13	22.19	22.23	22.31	22.04	21.91		p27	6.85	7.17	7.1	6.94	6.92	6.9	6.95	6.55	6.64	7.04
	p57	25.21	25.31	25.34	25.26	25.36	25.17	25.13	25.34	25.41		p57	10.47	10.65	10.51	10.07	10.09	9.84	9.77	9.85	10.14	10.5433
	GAPDH	14.74	14.66	14.83	15.19	15.27	15.33	15.36	15.49	15.27
		BaF3			Gal-3 BaF3 #1			Gal-3 BaF3 #2					BaF3			Gal-3 BaF3 #1			Gal-3 BaF3 #2
	p15											p15
	p16											p16
	p18	-0.0933333	0.126667	-0.0333333	0.206667	-0.633333	-0.683333	-0.173333	-0.383333	-0.723333		p18	1.06683	0.915945	1.02337	0.866537	1.55114	1.60585	1.12766	1.30435	1.65099
	p19											p19
	p21	0.266667	-0.103333	-0.163333	-1.11333	-1.42333	-1.12333	-1.27333	-1.06333	-1.56333		p21	0.831238	1.07425	1.11987	2.16345	2.68204	2.1785	2.41719	2.08975	2.95536
	p27	-0.19	0.13	0.06	-0.1	-0.12	-0.14	-0.09	-0.49	-0.4		p27	1.14076	0.913831	0.959264	1.07177	1.08673	1.10191	1.06437	1.40444	1.31951
	p57	-0.0733333	0.106667	-0.0333333	-0.473333	-0.453333	-0.703333	-0.773333	-0.693333	-0.403333		p57	1.05214	0.928731	1.02337	1.38831	1.3692	1.62826	1.70921	1.61702	1.32256
Figure S4 h	1st BM-T			3rd BM-T			1st BM-T			3rd BM-T			1st BM-T			3rd BM-T
	B cell			B cell			T cell			T cell			Myeloid			Myeloid
	WT	KO		WT	KO		WT	KO		WT	KO		WT	KO		WT	KO
	69.56	72.57		24.4	2.74		58.3	58		32.5	1.73		60.17	60.43		25.44	2.55
	79.47	73.71		27.8	3.57		56.31	60.22		29.84	0.98		63.57	63.9		23.16	1.97
	76	76.8		25.65	2.11		61.9	57.14		30.55	1.27		64.6	61.71		23.8	2.21
	74.29	69.57		29.82	2.55		60.22	59.27		33.7	1.55		63.19	61.61		23.47	2.04
	82.15	71.17		28.31	3.19		57.11	60.1		32.91	0.79		60.19	62.55		21.96	1.99
	76.294	72.764		27.196	2.832		58.768	58.946		31.9	1.264		62.344	62.04		23.566	2.152
	4.84327	2.73698		2.16211	0.566145		2.28733	1.34316		1.63449	0.38869		2.04171	1.28507		1.25697	0.241702

[truncated: 3 more sheets: Supplementary Fig. 5, Supplementary Fig. 6, Supplementary Fig. 7]
